# Supplementary material for: The story of the Malagasy devils (Orthoptera, Tetrigidae): Holocerus lucifer in the north and H. devriesei sp. nov. in the south?
Source: Zookeys. 2020 Aug 10;957:1–15. doi: 10.3897/zookeys.957.52565 (PMC7431442; doi:10.3897/zookeys.957.52565)
Supplement: XML Treatment for Holocerus [file zookeys.957.52565-treatment1.xml]

<!DOCTYPE tp:taxon-treatment
  PUBLIC "-//TaxonX//DTD Taxonomic Treatment Publishing DTD v0 20100105//EN" "tax-treatment-NSO.dtd">
<tp:taxon-treatment xmlns:tp="http://www.plazi.org/taxpub"><tp:treatment-meta><kwd-group><label>Taxon classification</label><kwd><named-content xmlns:xlink="http://www.w3.org/1999/xlink" content-type="kingdom">Animalia</named-content></kwd><kwd><named-content xmlns:xlink="http://www.w3.org/1999/xlink" content-type="order">Orthoptera</named-content></kwd><kwd><named-content xmlns:xlink="http://www.w3.org/1999/xlink" content-type="family">Tetrigidae</named-content></kwd></kwd-group><mixed-citation publication-type="journal"><person-group><name><surname>Skejo</surname><given-names>Josip</given-names></name><name><surname>Medak</surname><given-names>Kristian</given-names></name><name><surname>Pavlović</surname><given-names>Marko</given-names></name><name><surname>Kitonić</surname><given-names>†Davorka</given-names></name><name><surname>Miko</surname><given-names>Rafanomezanjanahary Jean Christian</given-names></name><name><surname>Franjević</surname><given-names>Damjan</given-names></name></person-group><article-title>The story of the Malagasy devils (<tp:taxon-name><tp:taxon-name-part taxon-name-part-type="order">Orthoptera</tp:taxon-name-part></tp:taxon-name>, <tp:taxon-name><tp:taxon-name-part taxon-name-part-type="family">Tetrigidae</tp:taxon-name-part></tp:taxon-name>): <italic><tp:taxon-name><tp:taxon-name-part taxon-name-part-type="genus" reg="Holocerus">Holocerus</tp:taxon-name-part> <tp:taxon-name-part taxon-name-part-type="species" reg="lucifer">lucifer</tp:taxon-name-part></tp:taxon-name></italic> in the north and <italic><tp:taxon-name><tp:taxon-name-part taxon-name-part-type="genus" reg="Holocerus">H.</tp:taxon-name-part> <tp:taxon-name-part taxon-name-part-type="species" reg="devriesei">devriesei</tp:taxon-name-part></tp:taxon-name></italic> sp. nov. in the south?</article-title><source>Zookeys</source><day>10</day><month>8</month><year>2020</year><volume>957</volume><fpage>1</fpage><lpage>15</lpage><pub-id pub-id-type="doi">10.3897/zookeys.957.52565</pub-id></mixed-citation></tp:treatment-meta><tp:nomenclature><label>Genus</label><tp:taxon-name><object-id xmlns:xlink="http://www.w3.org/1999/xlink" content-type="arpha" xlink:type="simple">25F7A707-A3A4-5C96-813E-32AD15BDD369</object-id>
                <tp:taxon-name-part taxon-name-part-type="genus" reg="Holocerus">Holocerus</tp:taxon-name-part>
              </tp:taxon-name><tp:taxon-authority>Bolívar, 1887</tp:taxon-authority><tp:nomenclature-citation-list><tp:nomenclature-citation><tp:taxon-name>
                    <tp:taxon-name-part taxon-name-part-type="genus" reg="Tetrix">Tetrix</tp:taxon-name-part>
                  </tp:taxon-name><comment>Latreille, 1802 (partim): <xref ref-type="bibr" rid="B23">Serville (1838</xref>: 758); <xref ref-type="bibr" rid="B1">Augé (1898</xref>: 296; first depiction of <tp:taxon-name><tp:taxon-name-part taxon-name-part-type="genus" reg="Holocerus">Holocerus</tp:taxon-name-part> <tp:taxon-name-part taxon-name-part-type="species" reg="lucifer">lucifer</tp:taxon-name-part></tp:taxon-name> after the holotype);</comment></tp:nomenclature-citation><tp:nomenclature-citation><tp:taxon-name>
                    <tp:taxon-name-part taxon-name-part-type="genus" reg="Holocerus">Holocerus</tp:taxon-name-part>
                  </tp:taxon-name><comment>Bolívar, 1887: <xref ref-type="bibr" rid="B2">Bolívar (1887</xref>: 186, 231–232; tentative description, assignment to <tp:taxon-name><tp:taxon-name-part taxon-name-part-type="subfamily">Metrodorinae</tp:taxon-name-part></tp:taxon-name>); <xref ref-type="bibr" rid="B18">Kirby (1910</xref>: 28; listed in catalogue); <xref ref-type="bibr" rid="B20">Rehn (1929</xref>: 492–493; redescription); <xref ref-type="bibr" rid="B21">Rehn (1937</xref>: 320; new records); <xref ref-type="bibr" rid="B11">Günther (1939</xref>: 91; listed in catalogue, taxonomic position discussed); <xref ref-type="bibr" rid="B12">Günther (1959</xref>: 11; included in key, discussed), <xref ref-type="bibr" rid="B13">Günther (1970</xref>: 79–92; discussed); <xref ref-type="bibr" rid="B9">Devriese (1995</xref>: 123–124; mentioned and depicted); <xref ref-type="bibr" rid="B27">Yin et al. (1996</xref>: 876; listed in catalogue); <xref ref-type="bibr" rid="B19">Otte (1997</xref>: 45; listed in catalogue); <xref ref-type="bibr" rid="B25">Skejo and Caballero (2016</xref>: figs 2a, b; mentioned and depicted); <xref ref-type="bibr" rid="B24">Skejo (2017</xref>: 14, 19, 68; listed in catalogue); <xref ref-type="bibr" rid="B5">Cigliano et al. (2020</xref>; <abbrev xmlns:xlink="http://www.w3.org/1999/xlink" xlink:title="Orthoptera Species File" id="ABBRID0E1KAE" xlink:type="simple">OSF</abbrev> catalogue).</comment></tp:nomenclature-citation></tp:nomenclature-citation-list></tp:nomenclature><tp:treatment-sec sec-type="type species" id="SECID0E5KAE"><title>Type species.</title><p><italic><tp:taxon-name><tp:taxon-name-part taxon-name-part-type="genus" reg="Tetrix">Tetrix</tp:taxon-name-part> <tp:taxon-name-part taxon-name-part-type="species" reg="lucifer">lucifer</tp:taxon-name-part></tp:taxon-name></italic> Serville, 1838 (<italic><tp:taxon-name><tp:taxon-name-part taxon-name-part-type="genus" reg="Holocerus">Holocerus</tp:taxon-name-part> <tp:taxon-name-part taxon-name-part-type="species" reg="lucifer">lucifer</tp:taxon-name-part></tp:taxon-name></italic>), by monotypy (Bolívar).</p></tp:treatment-sec><tp:treatment-sec sec-type="distribution" id="SECID0E1LAE"><title>Composition and distribution.</title><p>The genus is composed of two species, <italic><tp:taxon-name><tp:taxon-name-part taxon-name-part-type="genus" reg="Holocerus">Holocerus</tp:taxon-name-part> <tp:taxon-name-part taxon-name-part-type="species" reg="lucifer">lucifer</tp:taxon-name-part></tp:taxon-name></italic> and <italic><tp:taxon-name><tp:taxon-name-part taxon-name-part-type="genus" reg="Holocerus">H.</tp:taxon-name-part> <tp:taxon-name-part taxon-name-part-type="species" reg="devriesei">devriesei</tp:taxon-name-part></tp:taxon-name></italic> sp. nov. Both species inhabit rainforests of East Madagascar, from Ranomafana in the south to Marojejy in the north.</p></tp:treatment-sec><tp:treatment-sec sec-type="ecology" id="SECID0EWMAE"><title>Ecology and habitat.</title><p>Records of adults and nymphs in different parts of the year indicate that the species may be active throughout the year. Devil’s pygmy grasshoppers are rainforest dwellers and they inhabit primary and secondary rainforests of Madagascar, where they can be found standing on both wet and dry tree bark of species such as the traveler’s palm (<italic><tp:taxon-name><tp:taxon-name-part taxon-name-part-type="genus" reg="Ravenala">Ravenala</tp:taxon-name-part> <tp:taxon-name-part taxon-name-part-type="species" reg="madagascariensis">madagascariensis</tp:taxon-name-part></tp:taxon-name></italic>; order <italic><tp:taxon-name><tp:taxon-name-part taxon-name-part-type="genus" reg="Zingiberales">Zingiberales</tp:taxon-name-part></tp:taxon-name></italic>: family <italic><tp:taxon-name><tp:taxon-name-part taxon-name-part-type="genus" reg="Strelitziaceae">Strelitziaceae</tp:taxon-name-part></tp:taxon-name></italic>) (Figure <xref ref-type="fig" rid="F4">4</xref>). <italic><tp:taxon-name><tp:taxon-name-part taxon-name-part-type="genus" reg="Holocerus">Holocerus</tp:taxon-name-part> <tp:taxon-name-part taxon-name-part-type="species" reg="lucifer">lucifer</tp:taxon-name-part></tp:taxon-name></italic> and <italic><tp:taxon-name><tp:taxon-name-part taxon-name-part-type="genus" reg="Holocerus">H.</tp:taxon-name-part> <tp:taxon-name-part taxon-name-part-type="species" reg="devriesei">devriesei</tp:taxon-name-part></tp:taxon-name></italic> sp. nov. are good fliers and can glide for long distances (&gt; 10 m) between rainforest trees and bushes.</p></tp:treatment-sec><tp:treatment-sec sec-type="Generic diagnosis and affinity to other genera" id="SECID0EPOAE"><title>Generic diagnosis and affinity to other genera.</title><p>The genus <italic><tp:taxon-name><tp:taxon-name-part taxon-name-part-type="genus" reg="Holocerus">Holocerus</tp:taxon-name-part></tp:taxon-name></italic> is similar to the genera <italic><tp:taxon-name><tp:taxon-name-part taxon-name-part-type="genus" reg="Notocerus">Notocerus</tp:taxon-name-part></tp:taxon-name></italic> (2 spp.) and <italic><tp:taxon-name><tp:taxon-name-part taxon-name-part-type="genus" reg="Eurybiades">Eurybiades</tp:taxon-name-part></tp:taxon-name></italic> (1 sp.), which are both endemic to Madagascar. Unlike the clearly separated dorsal spines in <italic><tp:taxon-name><tp:taxon-name-part taxon-name-part-type="genus" reg="Holocerus">Holocerus</tp:taxon-name-part></tp:taxon-name></italic>, members of the genus <italic><tp:taxon-name><tp:taxon-name-part taxon-name-part-type="genus" reg="Notocerus">Notocerus</tp:taxon-name-part></tp:taxon-name></italic> (<italic><tp:taxon-name><tp:taxon-name-part taxon-name-part-type="genus" reg="Notocerus">N.</tp:taxon-name-part> <tp:taxon-name-part taxon-name-part-type="species" reg="cornutus">cornutus</tp:taxon-name-part></tp:taxon-name></italic> Hancock, 1900 and <italic><tp:taxon-name><tp:taxon-name-part taxon-name-part-type="genus" reg="Notocerus">N.</tp:taxon-name-part> <tp:taxon-name-part taxon-name-part-type="species" reg="formidabilis">formidabilis</tp:taxon-name-part></tp:taxon-name></italic> Günther, 1974) have a highly elevated dorsum between the spines (making the spines connected). With the morphology of its spines, <italic><tp:taxon-name><tp:taxon-name-part taxon-name-part-type="genus" reg="Notocerus">Notocerus</tp:taxon-name-part> <tp:taxon-name-part taxon-name-part-type="species" reg="cornutus">cornutus</tp:taxon-name-part></tp:taxon-name></italic> is more similar to the members of the genus <italic><tp:taxon-name><tp:taxon-name-part taxon-name-part-type="genus" reg="Holocerus">Holocerus</tp:taxon-name-part></tp:taxon-name></italic> than to its own congener, <italic><tp:taxon-name><tp:taxon-name-part taxon-name-part-type="genus" reg="Notocerus">N.</tp:taxon-name-part> <tp:taxon-name-part taxon-name-part-type="species" reg="formidabilis">formidabilis</tp:taxon-name-part></tp:taxon-name></italic> (which has a high and warty hump). <italic><tp:taxon-name><tp:taxon-name-part taxon-name-part-type="genus" reg="Holocerus">Holocerus</tp:taxon-name-part></tp:taxon-name></italic> can also easily be distinguished from <italic><tp:taxon-name><tp:taxon-name-part taxon-name-part-type="genus" reg="Notocerus">Notocerus</tp:taxon-name-part></tp:taxon-name></italic> by the more prominent eyes. The only species from the genus <italic><tp:taxon-name><tp:taxon-name-part taxon-name-part-type="genus" reg="Eurybiades">Eurybiades</tp:taxon-name-part></tp:taxon-name></italic>, <italic><tp:taxon-name><tp:taxon-name-part taxon-name-part-type="genus" reg="Eurybiades">E.</tp:taxon-name-part> <tp:taxon-name-part taxon-name-part-type="species" reg="cerastes">cerastes</tp:taxon-name-part></tp:taxon-name></italic> Rehn, 1929, is much smaller than the members of the genus <italic><tp:taxon-name><tp:taxon-name-part taxon-name-part-type="genus" reg="Holocerus">Holocerus</tp:taxon-name-part></tp:taxon-name></italic>, and is easily distinguished from both <italic><tp:taxon-name><tp:taxon-name-part taxon-name-part-type="genus" reg="Holocerus">Holocerus</tp:taxon-name-part></tp:taxon-name></italic> and <italic><tp:taxon-name><tp:taxon-name-part taxon-name-part-type="genus" reg="Notocerus">Notocerus</tp:taxon-name-part></tp:taxon-name></italic> members by the long promedial projection, which is spiky and directed forwards. <italic><tp:taxon-name><tp:taxon-name-part taxon-name-part-type="genus" reg="Holocerus">Holocerus</tp:taxon-name-part></tp:taxon-name></italic> and <italic><tp:taxon-name><tp:taxon-name-part taxon-name-part-type="genus" reg="Notocerus">Notocerus</tp:taxon-name-part></tp:taxon-name></italic> have a short and tooth-like promedial projection of the prozona.</p></tp:treatment-sec><tp:treatment-sec><!--Section generated to contain objects referenced in tp:taxon-treatment.--><fig id="F4" position="float" orientation="portrait"><object-id xmlns:xlink="http://www.w3.org/1999/xlink" content-type="doi" xlink:type="simple">10.3897/zookeys.957.52565.figure4</object-id><object-id xmlns:xlink="http://www.w3.org/1999/xlink" content-type="arpha" xlink:type="simple">169F94D3-FCAA-53A5-9A8B-EDFE189E3FAC</object-id><label>Figure 4.</label><caption><p><italic><tp:taxon-name><tp:taxon-name-part taxon-name-part-type="genus" reg="Holocerus">Holocerus</tp:taxon-name-part> <tp:taxon-name-part taxon-name-part-type="species" reg="devriesei">devriesei</tp:taxon-name-part></tp:taxon-name></italic> sp. nov. and its habitat. <bold>A</bold> ♂ from Ranomafana in natural habitat (photo M. Hoffmann) <bold>B–E</bold> adult ♂ from Analamazaotra <bold>F–G</bold> natural habitat in Analamazaotra <bold>G</bold><italic><tp:taxon-name><tp:taxon-name-part taxon-name-part-type="genus" reg="Ravenala">Ravenala</tp:taxon-name-part> <tp:taxon-name-part taxon-name-part-type="species" reg="madagascariensis">madagascariensis</tp:taxon-name-part></tp:taxon-name></italic>, the Traveler’s Palm (<bold>B–G</bold> photo J. Skejo).</p></caption><graphic xmlns:xlink="http://www.w3.org/1999/xlink" xlink:href="zookeys-957-001-g004.jpg" position="float" orientation="portrait" xlink:type="simple" id="oo_440891.jpg"><uri content-type="original_file" xlink:type="simple">https://binary.pensoft.net/fig/440891</uri></graphic></fig></tp:treatment-sec><ref-list><ref id="B23"><mixed-citation xmlns:xlink="http://www.w3.org/1999/xlink" xlink:type="simple"><person-group><name name-style="western"><surname>Serville</surname><given-names>GA</given-names></name></person-group> (<year>1838</year>) <source>[1839] Histoire Naturelle des Insectes. Orthoptères.</source><publisher-name>Librairie Encyclopédique de Roret</publisher-name>, <publisher-loc>Paris</publisher-loc>, <size units="page">776 pp</size>.</mixed-citation></ref><ref id="B1"><mixed-citation xmlns:xlink="http://www.w3.org/1999/xlink" xlink:type="simple"><person-group><name name-style="western"><surname>Augé</surname><given-names>C</given-names></name></person-group> (<year>1898</year>) <source>Nouveau Larousse illustré: Dictionnaire Universel Encyclopédique.</source><publisher-name>Larousse</publisher-name>, <publisher-loc>Paris</publisher-loc>, <size units="page">296 pp</size>.</mixed-citation></ref><ref id="B2"><mixed-citation xmlns:xlink="http://www.w3.org/1999/xlink" xlink:type="simple"><person-group><name name-style="western"><surname>Bolívar</surname><given-names>I</given-names></name></person-group> (<year>1887</year>) <article-title>Essai sur les Acridiens de la tribu des <tp:taxon-name><tp:taxon-name-part taxon-name-part-type="family">Tettigidae</tp:taxon-name-part></tp:taxon-name>.</article-title><source>Annales de la Société Entomologique de Belgique</source><volume>31</volume>: <fpage>175</fpage>–<lpage>313</lpage>.</mixed-citation></ref><ref id="B18"><mixed-citation xmlns:xlink="http://www.w3.org/1999/xlink" xlink:type="simple"><person-group><name name-style="western"><surname>Kirby</surname><given-names>WF</given-names></name></person-group> (<year>1910</year>) <source>A Synonymic Catalogue of <tp:taxon-name><tp:taxon-name-part taxon-name-part-type="order">Orthoptera</tp:taxon-name-part></tp:taxon-name> (<tp:taxon-name><tp:taxon-name-part taxon-name-part-type="order">Orthoptera</tp:taxon-name-part></tp:taxon-name><tp:taxon-name><tp:taxon-name-part taxon-name-part-type="order">Saltatoria</tp:taxon-name-part></tp:taxon-name>, <tp:taxon-name><tp:taxon-name-part taxon-name-part-type="family">Locustidae</tp:taxon-name-part></tp:taxon-name> vel <tp:taxon-name><tp:taxon-name-part taxon-name-part-type="family">Acridiidae</tp:taxon-name-part></tp:taxon-name>).</source><publisher-name>The Trustees of the British Museum</publisher-name>, <publisher-loc>London</publisher-loc>, <size units="page">674 pp</size>.</mixed-citation></ref><ref id="B20"><mixed-citation xmlns:xlink="http://www.w3.org/1999/xlink" xlink:type="simple"><person-group><name name-style="western"><surname>Rehn</surname><given-names>JAG</given-names></name></person-group> (<year>1929</year>) <article-title>[1930] New and little known Madagascar grouse-locusts (<tp:taxon-name><tp:taxon-name-part taxon-name-part-type="order">Orthoptera</tp:taxon-name-part></tp:taxon-name>: <tp:taxon-name><tp:taxon-name-part taxon-name-part-type="family">Acrididae</tp:taxon-name-part></tp:taxon-name>, <tp:taxon-name><tp:taxon-name-part taxon-name-part-type="subfamily">Acrydiinae</tp:taxon-name-part></tp:taxon-name>).</article-title><source>Proceedings of the Academy of Natural Sciences of Philadelphia</source><volume>81</volume>: <fpage>477</fpage>–<lpage>519</lpage>.</mixed-citation></ref><ref id="B21"><mixed-citation xmlns:xlink="http://www.w3.org/1999/xlink" xlink:type="simple"><person-group><name name-style="western"><surname>Rehn</surname><given-names>JAG</given-names></name></person-group> (<year>1937</year>) <article-title>A second study of new and little-known Madagascar grouse-locusts (<tp:taxon-name><tp:taxon-name-part taxon-name-part-type="order">Orthoptera</tp:taxon-name-part></tp:taxon-name>: <tp:taxon-name><tp:taxon-name-part taxon-name-part-type="family">Acrididae</tp:taxon-name-part></tp:taxon-name>, <tp:taxon-name>Acrydiinae</tp:taxon-name>) with a key to the species of <italic><tp:taxon-name><tp:taxon-name-part taxon-name-part-type="genus">Thymochares</tp:taxon-name-part></tp:taxon-name></italic>.</article-title><source>Proceedings of the Academy of Natural Sciences of Philadelphia</source><volume>89</volume>: <fpage>317</fpage>–<lpage>329</lpage>.</mixed-citation></ref><ref id="B11"><mixed-citation xmlns:xlink="http://www.w3.org/1999/xlink" xlink:type="simple"><person-group><name name-style="western"><surname>Günther</surname><given-names>K</given-names></name></person-group> (<year>1939</year>) <article-title>Revision der <tp:taxon-name><tp:taxon-name-part taxon-name-part-type="subfamily">Acrydiinae</tp:taxon-name-part></tp:taxon-name> (<tp:taxon-name><tp:taxon-name-part taxon-name-part-type="order">Orthoptera</tp:taxon-name-part></tp:taxon-name>), III. Sectio Amorphopi (Metrodorae Bol. 1887, aut.). Abhandlungen und Berichte aus den Staatlichen Museen für Tierkunde und Völkerkunde in Dresden (Ser. A: Zool.) (N.F.</article-title><source>)</source><volume>20</volume>(<issue>1</issue>): <fpage>16</fpage>–<lpage>335</lpage>.</mixed-citation></ref><ref id="B12"><mixed-citation xmlns:xlink="http://www.w3.org/1999/xlink" xlink:type="simple"><person-group><name name-style="western"><surname>Günther</surname><given-names>K</given-names></name></person-group> (<year>1959</year>) <article-title>[1958] Die <tp:taxon-name><tp:taxon-name-part taxon-name-part-type="family">Tetrigidae</tp:taxon-name-part></tp:taxon-name> (Orthopt., <tp:taxon-name><tp:taxon-name-part taxon-name-part-type="suborder">Caelifera</tp:taxon-name-part></tp:taxon-name>) von Madagaskar mit einer Erörterung ihrer zoogeographischen Beziehungen und ihrer phylogenetischen Verwandtschaften. Abhandlungen und Berichte aus den Staatlichen Museen für Tierkunde und Völkerkunde in Dresden (Ser. A: Zool.) (N.F.</article-title><source>)</source><volume>24</volume>: <fpage>3</fpage>–<lpage>56</lpage>.</mixed-citation></ref><ref id="B13"><mixed-citation xmlns:xlink="http://www.w3.org/1999/xlink" xlink:type="simple"><person-group><name name-style="western"><surname>Günther</surname><given-names>K</given-names></name></person-group> (<year>1970</year>) <article-title>Die Teirwelt Madagaskars und die Zoogeographische Frage nach dem Gondwana-Land.</article-title><source>Sitzungsberichte der Gesellschaft naturforschender Freunde zu Berlin</source><volume>10</volume>: <fpage>79</fpage>–<lpage>92</lpage>.</mixed-citation></ref><ref id="B9"><mixed-citation xmlns:xlink="http://www.w3.org/1999/xlink" xlink:type="simple"><person-group><name name-style="western"><surname>Devriese</surname><given-names>H</given-names></name></person-group> (<year>1995</year>) <article-title>Deux nouvelles espèces de <tp:taxon-name><tp:taxon-name-part taxon-name-part-type="family">Tetrigidae</tp:taxon-name-part></tp:taxon-name> de Madagascar (<tp:taxon-name><tp:taxon-name-part taxon-name-part-type="order">Orthoptera</tp:taxon-name-part></tp:taxon-name>).</article-title><source>Bulletin et Annales de la Société Royale Belge d’Entomologie</source><volume>131</volume>(<issue>1</issue>): <fpage>97</fpage>–<lpage>105</lpage>.</mixed-citation></ref><ref id="B27"><mixed-citation xmlns:xlink="http://www.w3.org/1999/xlink" xlink:type="simple"><person-group><name name-style="western"><surname>Yin</surname><given-names>XC</given-names></name><name name-style="western"><surname>Shi</surname><given-names>J</given-names></name><name name-style="western"><surname>Yin</surname><given-names>Z</given-names></name></person-group> (<year>1996</year>) <source>Synonymic Catalogue of Grasshoppers and their Allies of the World (<tp:taxon-name><tp:taxon-name-part taxon-name-part-type="order">Orthoptera</tp:taxon-name-part></tp:taxon-name>: <tp:taxon-name><tp:taxon-name-part taxon-name-part-type="suborder">Caelifera</tp:taxon-name-part></tp:taxon-name>).</source><publisher-name>China Forestry Publishing House</publisher-name>, <publisher-loc>Beijing</publisher-loc>, <size units="page">1266 pp</size>.</mixed-citation></ref><ref id="B19"><mixed-citation xmlns:xlink="http://www.w3.org/1999/xlink" xlink:type="simple"><person-group><name name-style="western"><surname>Otte</surname><given-names>D</given-names></name></person-group> (<year>1997</year>) <article-title><tp:taxon-name><tp:taxon-name-part taxon-name-part-type="superfamily">Tetrigoidea</tp:taxon-name-part></tp:taxon-name> and <tp:taxon-name><tp:taxon-name-part taxon-name-part-type="superfamily">Tridactyloidea</tp:taxon-name-part></tp:taxon-name> (<tp:taxon-name><tp:taxon-name-part taxon-name-part-type="order">Orthoptera</tp:taxon-name-part></tp:taxon-name>: <tp:taxon-name><tp:taxon-name-part taxon-name-part-type="suborder">Caelifera</tp:taxon-name-part></tp:taxon-name>) and Addenda to OSF Vols. 1–5.</article-title><source><tp:taxon-name><tp:taxon-name-part taxon-name-part-type="order">Orthoptera</tp:taxon-name-part></tp:taxon-name> Species File</source><volume>6</volume>: <fpage>1</fpage>–<lpage>261</lpage>.</mixed-citation></ref><ref id="B25"><mixed-citation xmlns:xlink="http://www.w3.org/1999/xlink" xlink:type="simple"><person-group><name name-style="western"><surname>Skejo</surname><given-names>J</given-names></name><name name-style="western"><surname>Caballero</surname><given-names>JHS</given-names></name></person-group> (<year>2016</year>) <article-title>A hidden pygmy devil from the Philippines: <italic><tp:taxon-name><tp:taxon-name-part taxon-name-part-type="genus">Arulenus</tp:taxon-name-part> <tp:taxon-name-part taxon-name-part-type="species">miae</tp:taxon-name-part></tp:taxon-name></italic> sp. nov. – a new species serendipitously discovered in an amateur Facebook post (<tp:taxon-name><tp:taxon-name-part taxon-name-part-type="family">Tetrigidae</tp:taxon-name-part></tp:taxon-name>: <tp:taxon-name><tp:taxon-name-part taxon-name-part-type="subfamily">Discotettiginae</tp:taxon-name-part></tp:taxon-name>).</article-title><source>Zootaxa</source><volume>4067</volume>(<issue>3</issue>): <fpage>393</fpage>–<lpage>393</lpage>. <ext-link xlink:type="simple" ext-link-type="doi" xlink:href="10.11646/zootaxa.4067.3.7">https://doi.org/10.11646/zootaxa.4067.3.7</ext-link></mixed-citation></ref><ref id="B24"><mixed-citation xmlns:xlink="http://www.w3.org/1999/xlink" xlink:type="simple"><person-group><name name-style="western"><surname>Skejo</surname><given-names>J</given-names></name></person-group> (<year>2017</year>) <source>Taxonomic Revision of the Pygmy Devils (<tp:taxon-name><tp:taxon-name-part taxon-name-part-type="family">Tetrigidae</tp:taxon-name-part></tp:taxon-name>: <tp:taxon-name><tp:taxon-name-part taxon-name-part-type="subfamily">Discotettiginae</tp:taxon-name-part></tp:taxon-name>) with Online Social Media as a new Tool for Discovering Hidden Diversity.</source><publisher-name>Master Thesis</publisher-name>, <publisher-loc>University of Zagreb</publisher-loc>, <size units="page">246 pp</size>.</mixed-citation></ref><ref id="B5"><mixed-citation xmlns:xlink="http://www.w3.org/1999/xlink" xlink:type="simple"><person-group><name name-style="western"><surname>Cigliano</surname><given-names>MM</given-names></name><name name-style="western"><surname>Braun</surname><given-names>H</given-names></name><name name-style="western"><surname>Eades</surname><given-names>DC</given-names></name><name name-style="western"><surname>Otte</surname><given-names>D</given-names></name></person-group> (<year>2020</year>) <tp:taxon-name><tp:taxon-name-part taxon-name-part-type="order">Orthoptera</tp:taxon-name-part></tp:taxon-name> Species File. Version 5.0/5.0. (Accessed March 20<sup>th</sup> 2020). [Available at] <ext-link xlink:type="simple" ext-link-type="uri" xlink:href="http://Orthoptera.SpeciesFile.org">http://Orthoptera.SpeciesFile.org</ext-link></mixed-citation></ref></ref-list></tp:taxon-treatment>
