# Supplementary material for: The story of the Malagasy devils (Orthoptera, Tetrigidae): Holocerus lucifer in the north and H. devriesei sp. nov. in the south?
Source: Zookeys. 2020 Aug 10;957:1–15. doi: 10.3897/zookeys.957.52565 (PMC7431442; doi:10.3897/zookeys.957.52565)
Supplement: XML Treatment for Holocerus lucifer [file zookeys.957.52565-treatment2.xml]

<!DOCTYPE tp:taxon-treatment
  PUBLIC "-//TaxonX//DTD Taxonomic Treatment Publishing DTD v0 20100105//EN" "tax-treatment-NSO.dtd">
<tp:taxon-treatment xmlns:tp="http://www.plazi.org/taxpub"><tp:treatment-meta><kwd-group><label>Taxon classification</label><kwd><named-content xmlns:xlink="http://www.w3.org/1999/xlink" content-type="kingdom">Animalia</named-content></kwd><kwd><named-content xmlns:xlink="http://www.w3.org/1999/xlink" content-type="order">Orthoptera</named-content></kwd><kwd><named-content xmlns:xlink="http://www.w3.org/1999/xlink" content-type="family">Tetrigidae</named-content></kwd></kwd-group><mixed-citation publication-type="journal"><person-group><name><surname>Skejo</surname><given-names>Josip</given-names></name><name><surname>Medak</surname><given-names>Kristian</given-names></name><name><surname>Pavlović</surname><given-names>Marko</given-names></name><name><surname>Kitonić</surname><given-names>†Davorka</given-names></name><name><surname>Miko</surname><given-names>Rafanomezanjanahary Jean Christian</given-names></name><name><surname>Franjević</surname><given-names>Damjan</given-names></name></person-group><article-title>The story of the Malagasy devils (<tp:taxon-name><tp:taxon-name-part taxon-name-part-type="order">Orthoptera</tp:taxon-name-part></tp:taxon-name>, <tp:taxon-name><tp:taxon-name-part taxon-name-part-type="family">Tetrigidae</tp:taxon-name-part></tp:taxon-name>): <italic><tp:taxon-name><tp:taxon-name-part taxon-name-part-type="genus" reg="Holocerus">Holocerus</tp:taxon-name-part> <tp:taxon-name-part taxon-name-part-type="species" reg="lucifer">lucifer</tp:taxon-name-part></tp:taxon-name></italic> in the north and <italic><tp:taxon-name><tp:taxon-name-part taxon-name-part-type="genus" reg="Holocerus">H.</tp:taxon-name-part> <tp:taxon-name-part taxon-name-part-type="species" reg="devriesei">devriesei</tp:taxon-name-part></tp:taxon-name></italic> sp. nov. in the south?</article-title><source>Zookeys</source><day>10</day><month>8</month><year>2020</year><volume>957</volume><fpage>1</fpage><lpage>15</lpage><pub-id pub-id-type="doi">10.3897/zookeys.957.52565</pub-id></mixed-citation></tp:treatment-meta><tp:nomenclature><tp:taxon-name><object-id xmlns:xlink="http://www.w3.org/1999/xlink" content-type="arpha" xlink:type="simple">33B198D6-079E-5E64-82E6-464B852D4AD2</object-id>
                <tp:taxon-name-part taxon-name-part-type="genus" reg="Holocerus">Holocerus</tp:taxon-name-part>
                <tp:taxon-name-part taxon-name-part-type="species" reg="lucifer">lucifer</tp:taxon-name-part>
              </tp:taxon-name><tp:taxon-authority>(Serville, 1838)</tp:taxon-authority><xref ref-type="fig" rid="F1">Figs 1</xref><xref ref-type="fig" rid="F2">, 2 Common name: Northern Devil’s pygmy grasshopper</xref><tp:nomenclature-citation-list><tp:nomenclature-citation><tp:taxon-name>
                    <tp:taxon-name-part taxon-name-part-type="genus" reg="Tetrix">Tetrix</tp:taxon-name-part> <tp:taxon-name-part taxon-name-part-type="species" reg="lucifer">Lucifer</tp:taxon-name-part></tp:taxon-name><comment>Serville, 1838: <xref ref-type="bibr" rid="B23">Serville (1838</xref>: 758; description of the species based on a single ♀ holotype (<abbrev xmlns:xlink="http://www.w3.org/1999/xlink" content-type="institution" xlink:title="Muséum national d’Histoire naturelle, Paris, France" id="ABBRID0ENVAE" xlink:type="simple">MNHN</abbrev>) from Paris, see Fig. <xref ref-type="fig" rid="F1">1A–D</xref>); <xref ref-type="bibr" rid="B1">Augé (1898</xref>: 296; drawing of the <abbrev xmlns:xlink="http://www.w3.org/1999/xlink" xlink:title="holotype" id="ABBRID0E1VAE" xlink:type="simple">HT</abbrev> from <abbrev xmlns:xlink="http://www.w3.org/1999/xlink" content-type="institution" xlink:title="Muséum national d’Histoire naturelle, Paris, France" id="ABBRID0E5VAE" xlink:type="simple">MNHN</abbrev> Paris = first depiction of this genus member, Fig. <xref ref-type="fig" rid="F1">1D</xref>);</comment></tp:nomenclature-citation><tp:nomenclature-citation><tp:taxon-name>
                    <tp:taxon-name-part taxon-name-part-type="genus" reg="Holocerus">Holocerus</tp:taxon-name-part> <tp:taxon-name-part taxon-name-part-type="species" reg="lucifer">Lucifer</tp:taxon-name-part></tp:taxon-name><comment>: <xref ref-type="bibr" rid="B2">Bolívar (1887</xref>: 186, 231, 232; mentioned, tentatively assigned to the genus <tp:taxon-name><tp:taxon-name-part taxon-name-part-type="genus" reg="Holocerus">Holocerus</tp:taxon-name-part></tp:taxon-name>); <xref ref-type="bibr" rid="B18">Kirby (1910</xref>: 28; listed in catalogue);</comment></tp:nomenclature-citation><tp:nomenclature-citation><tp:taxon-name>
                    <tp:taxon-name-part taxon-name-part-type="genus" reg="Holocerus">Holocerus</tp:taxon-name-part> <tp:taxon-name-part taxon-name-part-type="species" reg="taurus">taurus</tp:taxon-name-part></tp:taxon-name><comment>Rehn, 1929 syn. nov.: <xref ref-type="bibr" rid="B20">Rehn (1929</xref>: 494–497; detailed description of the species based on seven specimens, ♂ <abbrev xmlns:xlink="http://www.w3.org/1999/xlink" xlink:title="holotype" id="ABBRID0ETXAE" xlink:type="simple">HT</abbrev>, 1 ♀ <abbrev xmlns:xlink="http://www.w3.org/1999/xlink" xlink:title="paratype" id="ABBRID0EXXAE" xlink:type="simple">PT</abbrev> and 3 ♂♂ <abbrev xmlns:xlink="http://www.w3.org/1999/xlink" xlink:title="paratypes" id="ABBRID0E2XAE" xlink:type="simple">PTs</abbrev> from unknown locality, and 2 ♀♀ <abbrev xmlns:xlink="http://www.w3.org/1999/xlink" xlink:title="paratypes" id="ABBRID0E6XAE" xlink:type="simple">PTs</abbrev> from Maroantsetra, depicted) (Fig. <xref ref-type="fig" rid="F1">1E–G</xref>); <xref ref-type="bibr" rid="B11">Günther (1939</xref>: 91; mentioned, new records); <xref ref-type="bibr" rid="B12">Günther (1959</xref>: 11; included in key, depicted); <xref ref-type="bibr" rid="B13">Günther (1970</xref>: 79–92; discussed); <xref ref-type="bibr" rid="B14">Günther (1974</xref>: 966, 967; new records, depiction); <xref ref-type="bibr" rid="B27">Yin et al. (1996</xref>: 876; listed in catalogue); <xref ref-type="bibr" rid="B19">Otte (1997</xref>: 45; listed in catalogue); <xref ref-type="bibr" rid="B5">Cigliano et al. (2020</xref>; listed in catalogue).</comment></tp:nomenclature-citation></tp:nomenclature-citation-list></tp:nomenclature><tp:treatment-sec sec-type="type material" id="SECID0EDZAE"><title>Type material.</title><p>(1 <abbrev xmlns:xlink="http://www.w3.org/1999/xlink" xlink:title="holotype" id="ABBRID0EJZAE" xlink:type="simple">HT</abbrev> of <italic><tp:taxon-name><tp:taxon-name-part taxon-name-part-type="genus" reg="Tetrix">T.</tp:taxon-name-part> <tp:taxon-name-part taxon-name-part-type="species" reg="lucifer">lucifer</tp:taxon-name-part></tp:taxon-name></italic> (Figure <xref ref-type="fig" rid="F1">1A–D</xref>), 1 <abbrev xmlns:xlink="http://www.w3.org/1999/xlink" xlink:title="holotype" id="ABBRID0E3ZAE" xlink:type="simple">HT</abbrev> (Figure <xref ref-type="fig" rid="F1">1E–G</xref>) + 6 <abbrev xmlns:xlink="http://www.w3.org/1999/xlink" xlink:title="paratypes" id="ABBRID0EE1AE" xlink:type="simple">PTs</abbrev> of <italic><tp:taxon-name><tp:taxon-name-part taxon-name-part-type="genus" reg="Holocerus">H.</tp:taxon-name-part> <tp:taxon-name-part taxon-name-part-type="species" reg="taurus">taurus</tp:taxon-name-part></tp:taxon-name></italic>). ♀ <abbrev xmlns:xlink="http://www.w3.org/1999/xlink" xlink:title="holotype" id="ABBRID0ET1AE" xlink:type="simple">HT</abbrev> of <italic><tp:taxon-name><tp:taxon-name-part taxon-name-part-type="genus" reg="Tetrix">Tetrix</tp:taxon-name-part> <tp:taxon-name-part taxon-name-part-type="species" reg="lucifer">lucifer</tp:taxon-name-part></tp:taxon-name></italic>, Madagascar (<abbrev xmlns:xlink="http://www.w3.org/1999/xlink" content-type="institution" xlink:title="Muséum national d’Histoire naturelle, Paris, France" id="ABBRID0EC2AE" xlink:type="simple">MNHN</abbrev>); ♂ <abbrev xmlns:xlink="http://www.w3.org/1999/xlink" xlink:title="holotype" id="ABBRID0EH2AE" xlink:type="simple">HT</abbrev> of <italic><tp:taxon-name><tp:taxon-name-part taxon-name-part-type="genus" reg="Holocerus">Holocerus</tp:taxon-name-part> <tp:taxon-name-part taxon-name-part-type="species" reg="taurus">taurus</tp:taxon-name-part></tp:taxon-name></italic>, Madagascar, 1♀ <abbrev xmlns:xlink="http://www.w3.org/1999/xlink" xlink:title="paratype" id="ABBRID0EW2AE" xlink:type="simple">PT</abbrev> from Madagascar, 3♂♂ <abbrev xmlns:xlink="http://www.w3.org/1999/xlink" xlink:title="paratypes" id="ABBRID0E12AE" xlink:type="simple">PTs</abbrev> from Madagascar, 2♀♀ <abbrev xmlns:xlink="http://www.w3.org/1999/xlink" xlink:title="paratypes" id="ABBRID0E52AE" xlink:type="simple">PTs</abbrev> from Maroantsetra II.1919 (<named-content xmlns:xlink="http://www.w3.org/1999/xlink" content-type="dwc:institutional_code" xlink:type="simple">ANSP</named-content>).</p></tp:treatment-sec><tp:treatment-sec sec-type="material" id="SECID0EH3AE"><title>Additional examined material.</title><p>There are a few records of the species since its description – by <xref ref-type="bibr" rid="B20">Rehn (1929)</xref> under the name <italic><tp:taxon-name><tp:taxon-name-part taxon-name-part-type="genus" reg="Holocerus">H.</tp:taxon-name-part> <tp:taxon-name-part taxon-name-part-type="species" reg="taurus">taurus</tp:taxon-name-part></tp:taxon-name></italic>; a photographic record from Flickr; a photographic record from Twitter; and several specimens from a museum collection in <abbrev xmlns:xlink="http://www.w3.org/1999/xlink" content-type="institution" xlink:title="Museo Nacional Ciencias Naturales, Madrid, Spain" id="ABBRID0E33AE" xlink:type="simple">MNCN</abbrev>, Madrid. For detailed data on all records, see Table <xref ref-type="table" rid="T1">1</xref>.</p><table-wrap id="T1" position="float" orientation="portrait"><label>Table 1.</label><caption><p>List of all known records of <italic><tp:taxon-name><tp:taxon-name-part taxon-name-part-type="genus" reg="Holocerus">Holocerus</tp:taxon-name-part> <tp:taxon-name-part taxon-name-part-type="species" reg="lucifer">lucifer</tp:taxon-name-part></tp:taxon-name></italic> with approximate coordinates and a reference or link for each record. (*in the narrow sense, Tamatave or Toamasina region probably refers to rainforests close to the city of Toamasina, whereas in the wide sense, this region covers most of the rainforests from the city of Toamasina to the Bay of Antongil).</p></caption><table id="TID0EHCAG" rules="all"><tbody><tr><th rowspan="1" colspan="1"/><th rowspan="1" colspan="1">Locality</th><th rowspan="1" colspan="1">Coordinates</th><th rowspan="1" colspan="1">Date</th><th rowspan="1" colspan="1">References or link</th></tr><tr><td rowspan="1" colspan="1">
                        <bold>1</bold>
                      </td><td rowspan="1" colspan="1">no specified locality</td><td rowspan="1" colspan="1">N/A</td><td rowspan="1" colspan="1">N/A</td><td rowspan="1" colspan="1">1♀ <abbrev xmlns:xlink="http://www.w3.org/1999/xlink" xlink:title="holotype" id="ABBRID0EB6AE" xlink:type="simple">HT</abbrev> of <italic><tp:taxon-name><tp:taxon-name-part taxon-name-part-type="genus" reg="Tetrix">Tetrix</tp:taxon-name-part> <tp:taxon-name-part taxon-name-part-type="species" reg="lucifer">Lucifer</tp:taxon-name-part></tp:taxon-name></italic>: <xref ref-type="bibr" rid="B23">Serville 1838</xref>: 758; <xref ref-type="bibr" rid="B2">Bolívar 1887</xref>: 186, 231, 232, <xref ref-type="bibr" rid="B1">Augé 1898</xref>: 296; Kirby 1914</td></tr><tr><td rowspan="1" colspan="1">
                        <bold>2</bold>
                      </td><td rowspan="1" colspan="1">no specified locality</td><td rowspan="1" colspan="1">N/A</td><td rowspan="1" colspan="1">N/A</td><td rowspan="1" colspan="1">1♂ <abbrev xmlns:xlink="http://www.w3.org/1999/xlink" xlink:title="holotype" id="ABBRID0ERAAG" xlink:type="simple">HT</abbrev> and 4 <abbrev xmlns:xlink="http://www.w3.org/1999/xlink" xlink:title="paratypes" id="ABBRID0EVAAG" xlink:type="simple">PTs</abbrev> (1♀, 3♂♂) of <italic><tp:taxon-name><tp:taxon-name-part taxon-name-part-type="genus" reg="Holocerus">Holocerus</tp:taxon-name-part> <tp:taxon-name-part taxon-name-part-type="species" reg="taurus">taurus</tp:taxon-name-part></tp:taxon-name></italic>: <xref ref-type="bibr" rid="B20">Rehn 1929</xref>: 497</td></tr><tr><td rowspan="1" colspan="1">
                        <bold>3</bold>
                      </td><td rowspan="1" colspan="1">Antongil Bay: Maroantsetra</td><td rowspan="1" colspan="1">
                        <named-content xmlns:xlink="http://www.w3.org/1999/xlink" content-type="dwc:verbatimCoordinates" xlink:type="simple">
                          <named-content content-type="geo-json" specific-use="{&#34;type&#34;:&#34;Point&#34;,&#34;coordinates&#34;:[49.860000,-15.340000]}" id="NCID0EZBAG" xlink:type="simple">15.34S, 49.86E</named-content>
                        </named-content>
                      </td><td rowspan="1" colspan="1">II.1919.</td><td rowspan="1" colspan="1">2♀♀ <abbrev xmlns:xlink="http://www.w3.org/1999/xlink" xlink:title="paratypes" id="ABBRID0EFCAG" xlink:type="simple">PTs</abbrev> of <italic><tp:taxon-name><tp:taxon-name-part taxon-name-part-type="genus" reg="Holocerus">Holocerus</tp:taxon-name-part> <tp:taxon-name-part taxon-name-part-type="species" reg="taurus">taurus</tp:taxon-name-part></tp:taxon-name></italic>: <xref ref-type="bibr" rid="B20">Rehn 1929</xref>: 497</td></tr><tr><td rowspan="1" colspan="1">
                        <bold>4</bold>
                      </td><td rowspan="1" colspan="1">Antongil Bay</td><td rowspan="1" colspan="1">
                        <named-content xmlns:xlink="http://www.w3.org/1999/xlink" content-type="dwc:verbatimCoordinates" xlink:type="simple">
                          <named-content content-type="geo-json" specific-use="{&#34;type&#34;:&#34;Point&#34;,&#34;coordinates&#34;:[49.860000,-15.340000]}" id="NCID0EJDAG" xlink:type="simple">15.34S, 49.86E</named-content>
                        </named-content>
                      </td><td rowspan="1" colspan="1">N/A</td><td rowspan="1" colspan="1">1♂, 1♀ (deposited in Vienna) (<xref ref-type="bibr" rid="B11">Günther 1939</xref>: 91)</td></tr><tr><td rowspan="1" colspan="1">
                        <bold>5</bold>
                      </td><td rowspan="1" colspan="1">Antongil Bay: Maroantsetra</td><td rowspan="1" colspan="1">
                        <named-content xmlns:xlink="http://www.w3.org/1999/xlink" content-type="dwc:verbatimCoordinates" xlink:type="simple">
                          <named-content content-type="geo-json" specific-use="{&#34;type&#34;:&#34;Point&#34;,&#34;coordinates&#34;:[49.860000,-15.340000]}" id="NCID0EKEAG" xlink:type="simple">15.34S, 49.86E</named-content>
                        </named-content>
                      </td><td rowspan="1" colspan="1">N/A</td><td rowspan="1" colspan="1">3♂♂ 12.1897. (deposited in <abbrev xmlns:xlink="http://www.w3.org/1999/xlink" content-type="institution" xlink:title="Museo Nacional Ciencias Naturales, Madrid, Spain" id="ABBRID0EWEAG" xlink:type="simple">MNCN</abbrev> Madrid, MNCN_ Ent 268523, MNCN_Ent 268525 and MNCN_Ent 268525)</td></tr><tr><td rowspan="1" colspan="1">
                        <bold>6</bold>
                      </td><td rowspan="1" colspan="1">Marojejy: Ambonanitelo</td><td rowspan="1" colspan="1">
                        <named-content xmlns:xlink="http://www.w3.org/1999/xlink" content-type="dwc:verbatimCoordinates" xlink:type="simple">
                          <named-content content-type="geo-json" specific-use="{&#34;type&#34;:&#34;Point&#34;,&#34;coordinates&#34;:[49.523000,-15.374000]}" id="NCID0EMFAG" xlink:type="simple">15.374S, 49.523E</named-content>
                        </named-content>
                      </td><td rowspan="1" colspan="1">XII.1958.</td><td rowspan="1" colspan="1">2♀♀, 2♂♂, 1 nymph leg. E. <tp:taxon-name>Raharizonina</tp:taxon-name> (<xref ref-type="bibr" rid="B14">Günther 1974</xref>: 967)</td></tr><tr><td rowspan="1" colspan="1">
                        <bold>7</bold>
                      </td><td rowspan="1" colspan="1">Marojejy: Ambatosoratra</td><td rowspan="1" colspan="1">
                        <named-content xmlns:xlink="http://www.w3.org/1999/xlink" content-type="dwc:verbatimCoordinates" xlink:type="simple">
                          <named-content content-type="geo-json" specific-use="{&#34;type&#34;:&#34;Point&#34;,&#34;coordinates&#34;:[49.730000,-14.430000]}" id="NCID0EQGAG" xlink:type="simple">14.43S, 49.73E</named-content>
                        </named-content>
                      </td><td rowspan="1" colspan="1">VII.[19]60.</td><td rowspan="1" colspan="1">1 nymph leg. P. Soga (<xref ref-type="bibr" rid="B14">Günther 1974</xref>: 967)</td></tr><tr><td rowspan="1" colspan="1">
                        <bold>8</bold>
                      </td><td rowspan="1" colspan="1">Maroantsetra: Ambodivoangy</td><td rowspan="1" colspan="1">
                        <named-content xmlns:xlink="http://www.w3.org/1999/xlink" content-type="dwc:verbatimCoordinates" xlink:type="simple">
                          <named-content content-type="geo-json" specific-use="{&#34;type&#34;:&#34;Point&#34;,&#34;coordinates&#34;:[49.941000,-14.401000]}" id="NCID0ERHAG" xlink:type="simple">14.401S, 49.941E</named-content>
                        </named-content>
                      </td><td rowspan="1" colspan="1">III.[19]49.</td><td rowspan="1" colspan="1">1♀ leg. Michel (<xref ref-type="bibr" rid="B14">Günther 1974</xref>: 967)</td></tr><tr><td rowspan="1" colspan="1">
                        <bold>9</bold>
                      </td><td rowspan="1" colspan="1">Marojejy NP</td><td rowspan="1" colspan="1">
                        <named-content xmlns:xlink="http://www.w3.org/1999/xlink" content-type="dwc:verbatimCoordinates" xlink:type="simple">
                          <named-content content-type="geo-json" specific-use="{&#34;type&#34;:&#34;Point&#34;,&#34;coordinates&#34;:[49.742000,-14.437000]}" id="NCID0ESIAG" xlink:type="simple">14.437S, 49.742E</named-content>
                        </named-content>
                      </td><td rowspan="1" colspan="1">01.I.2006.</td><td rowspan="1" colspan="1">Living specimen, ID H. Devriese, photo Rowe_Becky, <ext-link xmlns:xlink="http://www.w3.org/1999/xlink" xlink:type="simple" ext-link-type="uri" xlink:href="https://www.flickr.com/photos/rowe_becky/497874026">https://www.flickr.com/photos/rowe_becky/497874026</ext-link></td></tr><tr><td rowspan="1" colspan="1">
                        <bold>10</bold>
                      </td><td rowspan="1" colspan="1">Zahamena NP</td><td rowspan="1" colspan="1">
                        <named-content xmlns:xlink="http://www.w3.org/1999/xlink" content-type="dwc:verbatimCoordinates" xlink:type="simple">
                          <named-content content-type="geo-json" specific-use="{&#34;type&#34;:&#34;Point&#34;,&#34;coordinates&#34;:[48.779000,-17.612000]}" id="NCID0ETJAG" xlink:type="simple">17.612S, 48.779E</named-content>
                        </named-content>
                      </td><td rowspan="1" colspan="1">X.2000.</td><td rowspan="1" colspan="1">1♀ (uploaded by Chris Grinter to Twitter)</td></tr><tr><td rowspan="1" colspan="1">
                        <bold>11</bold>
                      </td><td rowspan="1" colspan="1">Tamatave (= Toamasina) *</td><td rowspan="1" colspan="1">
                        <named-content xmlns:xlink="http://www.w3.org/1999/xlink" content-type="dwc:verbatimCoordinates" xlink:type="simple">
                          <named-content content-type="geo-json" specific-use="{&#34;type&#34;:&#34;Point&#34;,&#34;coordinates&#34;:[48.960000,-17.920000]}" id="NCID0EPKAG" xlink:type="simple">17.92S, 48.96E</named-content>
                        </named-content>
                      </td><td rowspan="1" colspan="1">N/A</td><td rowspan="1" colspan="1">1♂ 1888. Leg. Perrot (deposited in <abbrev xmlns:xlink="http://www.w3.org/1999/xlink" content-type="institution" xlink:title="Museo Nacional Ciencias Naturales, Madrid, Spain" id="ABBRID0E2KAG" xlink:type="simple">MNCN</abbrev> Madrid, MNCN_Ent 268526)</td></tr></tbody></table></table-wrap><fig id="F1" position="float" orientation="portrait"><object-id xmlns:xlink="http://www.w3.org/1999/xlink" content-type="doi" xlink:type="simple">10.3897/zookeys.957.52565.figure1</object-id><object-id xmlns:xlink="http://www.w3.org/1999/xlink" content-type="arpha" xlink:type="simple">858D6B3E-78B1-535C-9D0B-2CA0E515B0D1</object-id><label>Figure 1.</label><caption><p><bold>A–F</bold><italic><tp:taxon-name><tp:taxon-name-part taxon-name-part-type="genus" reg="Holocerus">Holocerus</tp:taxon-name-part> <tp:taxon-name-part taxon-name-part-type="species" reg="lucifer">lucifer</tp:taxon-name-part></tp:taxon-name></italic>. Female holotype of <italic><tp:taxon-name><tp:taxon-name-part taxon-name-part-type="genus" reg="Holocerus">Holocerus</tp:taxon-name-part> <tp:taxon-name-part taxon-name-part-type="species" reg="lucifer">lucifer</tp:taxon-name-part></tp:taxon-name></italic> (original combination <italic><tp:taxon-name><tp:taxon-name-part taxon-name-part-type="genus" reg="Tetrix">Tetrix</tp:taxon-name-part> <tp:taxon-name-part taxon-name-part-type="species" reg="lucifer">lucifer</tp:taxon-name-part></tp:taxon-name></italic>) from <abbrev xmlns:xlink="http://www.w3.org/1999/xlink" content-type="institution" xlink:title="Muséum national d’Histoire naturelle, Paris, France" id="ABBRID0ELMAG" xlink:type="simple">MNHN</abbrev> Paris (<bold>A–D</bold>) and male holotype of <italic><tp:taxon-name><tp:taxon-name-part taxon-name-part-type="genus" reg="Holocerus">Holocerus</tp:taxon-name-part> <tp:taxon-name-part taxon-name-part-type="species" reg="taurus">taurus</tp:taxon-name-part></tp:taxon-name></italic> syn. nov. from <named-content xmlns:xlink="http://www.w3.org/1999/xlink" content-type="dwc:institutional_code" xlink:type="simple">ANSP</named-content> Philadelphia (<bold>E–G</bold>) <bold>A</bold> habitus in lateral view <bold>B</bold> labels <bold>C</bold> habitus in dorsal view, (photos <bold>A–D</bold> J. Skejo &amp; <abbrev xmlns:xlink="http://www.w3.org/1999/xlink" content-type="institution" xlink:title="Muséum national d’Histoire naturelle, Paris, France" id="ABBRID0EMNAG" xlink:type="simple">MNHN</abbrev> Paris) <bold>D</bold> the first depiction of <italic><tp:taxon-name><tp:taxon-name-part taxon-name-part-type="genus" reg="Holocerus">Holocerus</tp:taxon-name-part> <tp:taxon-name-part taxon-name-part-type="species" reg="lucifer">lucifer</tp:taxon-name-part></tp:taxon-name></italic> (<xref ref-type="bibr" rid="B1">Augé 1898</xref>) <bold>E–G</bold> holotype of <italic><tp:taxon-name><tp:taxon-name-part taxon-name-part-type="genus" reg="Holocerus">Holocerus</tp:taxon-name-part> <tp:taxon-name-part taxon-name-part-type="species" reg="taurus">taurus</tp:taxon-name-part></tp:taxon-name></italic> (from here on syn. nov. of <italic><tp:taxon-name><tp:taxon-name-part taxon-name-part-type="genus" reg="Holocerus">H.</tp:taxon-name-part> <tp:taxon-name-part taxon-name-part-type="species" reg="lucifer">lucifer</tp:taxon-name-part></tp:taxon-name></italic>) <bold>E</bold> habitus in dorsal view <bold>F</bold> habitus in lateral view <bold>G</bold> labels (photos <bold>E–G</bold> Jason D. Weintraub / <named-content xmlns:xlink="http://www.w3.org/1999/xlink" content-type="dwc:institutional_code" xlink:type="simple">ANSP</named-content> Entomology). Scale bar: 1 cm.</p></caption><graphic xmlns:xlink="http://www.w3.org/1999/xlink" xlink:href="zookeys-957-001-g001.jpg" position="float" orientation="portrait" xlink:type="simple" id="oo_440888.jpg"><uri content-type="original_file" xlink:type="simple">https://binary.pensoft.net/fig/440888</uri></graphic></fig></tp:treatment-sec><tp:treatment-sec sec-type="Annotated specific diagnosis" id="SECID0EMPAG"><title>Annotated specific diagnosis.</title><p><italic><tp:taxon-name><tp:taxon-name-part taxon-name-part-type="genus" reg="Holocerus">Holocerus</tp:taxon-name-part> <tp:taxon-name-part taxon-name-part-type="species" reg="lucifer">lucifer</tp:taxon-name-part></tp:taxon-name></italic> is similar to <italic><tp:taxon-name><tp:taxon-name-part taxon-name-part-type="genus" reg="Holocerus">H.</tp:taxon-name-part> <tp:taxon-name-part taxon-name-part-type="species" reg="devriesei">devriesei</tp:taxon-name-part></tp:taxon-name></italic> sp. nov., which is the only other species of the genus <italic><tp:taxon-name><tp:taxon-name-part taxon-name-part-type="genus" reg="Holocerus">Holocerus</tp:taxon-name-part></tp:taxon-name></italic>. <italic><tp:taxon-name><tp:taxon-name-part taxon-name-part-type="genus" reg="Holocerus">Holocerus</tp:taxon-name-part> <tp:taxon-name-part taxon-name-part-type="species" reg="lucifer">lucifer</tp:taxon-name-part></tp:taxon-name></italic> is easily distinguished from <italic><tp:taxon-name><tp:taxon-name-part taxon-name-part-type="genus" reg="Holocerus">H.</tp:taxon-name-part> <tp:taxon-name-part taxon-name-part-type="species" reg="devriesei">devriesei</tp:taxon-name-part></tp:taxon-name></italic> sp. nov. with the following set of characteristics: (i) <italic><tp:taxon-name><tp:taxon-name-part taxon-name-part-type="genus" reg="Holocerus">Holocerus</tp:taxon-name-part> <tp:taxon-name-part taxon-name-part-type="species" reg="lucifer">lucifer</tp:taxon-name-part></tp:taxon-name></italic> has slenderer femora of fore and mid legs than that of <italic><tp:taxon-name><tp:taxon-name-part taxon-name-part-type="genus" reg="Holocerus">H.</tp:taxon-name-part> <tp:taxon-name-part taxon-name-part-type="species" reg="devriesei">devriesei</tp:taxon-name-part></tp:taxon-name></italic> sp. nov.; (ii) dorsal spines are slenderer, more elongate and decurved in <italic><tp:taxon-name><tp:taxon-name-part taxon-name-part-type="genus" reg="Holocerus">H.</tp:taxon-name-part> <tp:taxon-name-part taxon-name-part-type="species" reg="lucifer">lucifer</tp:taxon-name-part></tp:taxon-name></italic> than those in <italic><tp:taxon-name><tp:taxon-name-part taxon-name-part-type="genus" reg="Holocerus">H.</tp:taxon-name-part> <tp:taxon-name-part taxon-name-part-type="species" reg="devriesei">devriesei</tp:taxon-name-part></tp:taxon-name></italic> sp. nov., and in profile they are, as described by Rehn, ‘distinctly falcate, scimitar like’; (iii) middle prozonal spine (promedial projection) is blunter and lower in <italic><tp:taxon-name><tp:taxon-name-part taxon-name-part-type="genus" reg="Holocerus">H.</tp:taxon-name-part> <tp:taxon-name-part taxon-name-part-type="species" reg="lucifer">lucifer</tp:taxon-name-part></tp:taxon-name></italic> than that in <italic><tp:taxon-name><tp:taxon-name-part taxon-name-part-type="genus" reg="Holocerus">H.</tp:taxon-name-part> <tp:taxon-name-part taxon-name-part-type="species" reg="devriesei">devriesei</tp:taxon-name-part></tp:taxon-name></italic> sp. nov., and (iv) <italic><tp:taxon-name><tp:taxon-name-part taxon-name-part-type="genus" reg="Holocerus">H.</tp:taxon-name-part> <tp:taxon-name-part taxon-name-part-type="species" reg="lucifer">lucifer</tp:taxon-name-part></tp:taxon-name></italic> generally has more pale colored parts than <italic><tp:taxon-name><tp:taxon-name-part taxon-name-part-type="genus" reg="Holocerus">H.</tp:taxon-name-part> <tp:taxon-name-part taxon-name-part-type="species" reg="devriesei">devriesei</tp:taxon-name-part></tp:taxon-name></italic> sp. nov.</p></tp:treatment-sec><tp:treatment-sec sec-type="description" id="SECID0E4TAG"><title>Measurements.</title><p>Body length, pronotum length, pronotum width, and hind femora length are shown (Table <xref ref-type="table" rid="T2">2</xref>).</p><table-wrap id="T2" position="float" orientation="portrait"><label>Table 2.</label><caption><p><italic><tp:taxon-name><tp:taxon-name-part taxon-name-part-type="genus" reg="Holocerus">Holocerus</tp:taxon-name-part> <tp:taxon-name-part taxon-name-part-type="species" reg="lucifer">lucifer</tp:taxon-name-part></tp:taxon-name></italic> measurements (‘<italic><tp:taxon-name><tp:taxon-name-part taxon-name-part-type="genus" reg="Holocerus"/><tp:taxon-name-part taxon-name-part-type="species" reg="taurus">taurus</tp:taxon-name-part></tp:taxon-name></italic>’ is synonymous with ‘<italic><tp:taxon-name><tp:taxon-name-part taxon-name-part-type="genus" reg="Holocerus"/><tp:taxon-name-part taxon-name-part-type="species" reg="lucifer">lucifer</tp:taxon-name-part></tp:taxon-name></italic>’, and these are the measurements of its type specimens). Note that the locality is known only for one individual (♀ from Maroantsetra).</p></caption><table id="TID0EBQAG" rules="all"><tbody><tr><th rowspan="1" colspan="1"/><th rowspan="1" colspan="1">Body length</th><th rowspan="1" colspan="1">Pronotum length</th><th rowspan="1" colspan="1">Pronotum width (humeral spines)</th><th rowspan="1" colspan="1">Hind femora length</th></tr><tr><td rowspan="1" colspan="1"><italic><tp:taxon-name><tp:taxon-name-part taxon-name-part-type="genus" reg="Lucifer">Lucifer</tp:taxon-name-part></tp:taxon-name></italic> ♀<abbrev xmlns:xlink="http://www.w3.org/1999/xlink" xlink:title="holotype" id="ABBRID0EPWAG" xlink:type="simple">HT</abbrev> (Madagascar)</td><td rowspan="1" colspan="1">18.8 mm</td><td rowspan="1" colspan="1">&gt;19.8 mm (tip broken)</td><td rowspan="1" colspan="1">8.4 mm</td><td rowspan="1" colspan="1">N/A (missing)</td></tr><tr><td rowspan="1" colspan="1"><italic><tp:taxon-name><tp:taxon-name-part taxon-name-part-type="genus" reg="Holocerus"/><tp:taxon-name-part taxon-name-part-type="species" reg="taurus">taurus</tp:taxon-name-part></tp:taxon-name></italic> ♂<abbrev xmlns:xlink="http://www.w3.org/1999/xlink" xlink:title="holotype" id="ABBRID0EOXAG" xlink:type="simple">HT</abbrev> (Madagascar)</td><td rowspan="1" colspan="1">14.2 mm</td><td rowspan="1" colspan="1">22.3 mm</td><td rowspan="1" colspan="1">8.2 mm</td><td rowspan="1" colspan="1">10.0 mm</td></tr><tr><td rowspan="1" colspan="1"><italic><tp:taxon-name><tp:taxon-name-part taxon-name-part-type="genus" reg="Holocerus"/><tp:taxon-name-part taxon-name-part-type="species" reg="taurus">taurus</tp:taxon-name-part></tp:taxon-name></italic> ♂<abbrev xmlns:xlink="http://www.w3.org/1999/xlink" xlink:title="paratype" id="ABBRID0ENYAG" xlink:type="simple">PT</abbrev> (Madagascar)</td><td rowspan="1" colspan="1">13.9 mm</td><td rowspan="1" colspan="1">20.0 mm</td><td rowspan="1" colspan="1">8.0 mm</td><td rowspan="1" colspan="1">9.0 mm</td></tr><tr><td rowspan="1" colspan="1"><italic><tp:taxon-name><tp:taxon-name-part taxon-name-part-type="genus" reg="Holocerus"/><tp:taxon-name-part taxon-name-part-type="species" reg="taurus">taurus</tp:taxon-name-part></tp:taxon-name></italic> ♀<abbrev xmlns:xlink="http://www.w3.org/1999/xlink" xlink:title="paratype" id="ABBRID0EMZAG" xlink:type="simple">PT</abbrev> (Madagascar)</td><td rowspan="1" colspan="1">17.6 mm</td><td rowspan="1" colspan="1">22. 6 mm</td><td rowspan="1" colspan="1">N/A (broken)</td><td rowspan="1" colspan="1">10.6 mm</td></tr><tr><td rowspan="1" colspan="1"><italic><tp:taxon-name><tp:taxon-name-part taxon-name-part-type="genus" reg="Holocerus"/><tp:taxon-name-part taxon-name-part-type="species" reg="taurus">taurus</tp:taxon-name-part></tp:taxon-name></italic> ♀<abbrev xmlns:xlink="http://www.w3.org/1999/xlink" xlink:title="paratype" id="ABBRID0EL1AG" xlink:type="simple">PT</abbrev> (Maroantsetra)</td><td rowspan="1" colspan="1">20.8 mm</td><td rowspan="1" colspan="1">23.2 mm</td><td rowspan="1" colspan="1">8.5 mm</td><td rowspan="1" colspan="1">11.2 mm</td></tr></tbody></table></table-wrap></tp:treatment-sec><tp:treatment-sec sec-type="variability" id="SECID0E21AG"><title>Variability.</title><p>(Figure <xref ref-type="fig" rid="F2">2</xref>). Variability is evident in (1) coloration, as there are darker and paler specimens, (2) size, as there are larger and smaller specimens, and (3) the shape of the dorsal spines (elevated internal lateral carinae of the pronotum), as there are specimens in which the spines are more decurved and specimens with almost straight projections.</p><fig id="F2" position="float" orientation="portrait"><object-id xmlns:xlink="http://www.w3.org/1999/xlink" content-type="doi" xlink:type="simple">10.3897/zookeys.957.52565.figure2</object-id><object-id xmlns:xlink="http://www.w3.org/1999/xlink" content-type="arpha" xlink:type="simple">8F97AE86-13BA-5E4B-B94B-B819633C142E</object-id><label>Figure 2.</label><caption><p>Variability of <italic><tp:taxon-name><tp:taxon-name-part taxon-name-part-type="genus" reg="Holocerus">Holocerus</tp:taxon-name-part> <tp:taxon-name-part taxon-name-part-type="species" reg="lucifer">lucifer</tp:taxon-name-part></tp:taxon-name></italic>. <bold>A</bold> living specimen in Marojejy NP (photo R. Becky) <bold>B–E</bold> variability of pronotal projection morphology (<bold>B</bold> holotype of <italic><tp:taxon-name><tp:taxon-name-part taxon-name-part-type="genus" reg="Holocerus">Holocerus</tp:taxon-name-part> <tp:taxon-name-part taxon-name-part-type="species" reg="lucifer">lucifer</tp:taxon-name-part></tp:taxon-name></italic><bold>C</bold> Maroantsentra, Antongil Bay <bold>D</bold> holotype of <italic><tp:taxon-name><tp:taxon-name-part taxon-name-part-type="genus" reg="Holocerus">H.</tp:taxon-name-part> <tp:taxon-name-part taxon-name-part-type="species" reg="taurus">taurus</tp:taxon-name-part></tp:taxon-name></italic><bold>E</bold> Tamatave).</p></caption><graphic xmlns:xlink="http://www.w3.org/1999/xlink" xlink:href="zookeys-957-001-g002.jpg" position="float" orientation="portrait" xlink:type="simple" id="oo_440889.jpg"><uri content-type="original_file" xlink:type="simple">https://binary.pensoft.net/fig/440889</uri></graphic></fig></tp:treatment-sec><tp:treatment-sec sec-type="distribution" id="SECID0E63AG"><title>Distribution and habitat.</title><p>The species is known from the rainforests of Madagascar, from Marojejy and Maroantsetra in the north to the rainforests of Zahamena in the south. A specimen with the label ‘Tamatave’ could have been collected in the rainforests in the vicinity of the city of Toamasina, but also anywhere in the wide Toamasina region. The species inhabits primary and secondary rainforests and is probably a good flier, taking into account the observations of its sibling species’ ecology. As only one photo of a living individual of this species has been taken to date, hardly anything can be concluded about the species’ natural history. Despite being described for already 180 years, this species is less known and understood than <italic><tp:taxon-name><tp:taxon-name-part taxon-name-part-type="genus" reg="Holocerus">H.</tp:taxon-name-part> <tp:taxon-name-part taxon-name-part-type="species" reg="devriesei">devriesei</tp:taxon-name-part></tp:taxon-name></italic> sp. nov.</p></tp:treatment-sec><ref-list><ref id="B1"><mixed-citation xmlns:xlink="http://www.w3.org/1999/xlink" xlink:type="simple"><person-group><name name-style="western"><surname>Augé</surname><given-names>C</given-names></name></person-group> (<year>1898</year>) <source>Nouveau Larousse illustré: Dictionnaire Universel Encyclopédique.</source><publisher-name>Larousse</publisher-name>, <publisher-loc>Paris</publisher-loc>, <size units="page">296 pp</size>.</mixed-citation></ref><ref id="B23"><mixed-citation xmlns:xlink="http://www.w3.org/1999/xlink" xlink:type="simple"><person-group><name name-style="western"><surname>Serville</surname><given-names>GA</given-names></name></person-group> (<year>1838</year>) <source>[1839] Histoire Naturelle des Insectes. Orthoptères.</source><publisher-name>Librairie Encyclopédique de Roret</publisher-name>, <publisher-loc>Paris</publisher-loc>, <size units="page">776 pp</size>.</mixed-citation></ref><ref id="B2"><mixed-citation xmlns:xlink="http://www.w3.org/1999/xlink" xlink:type="simple"><person-group><name name-style="western"><surname>Bolívar</surname><given-names>I</given-names></name></person-group> (<year>1887</year>) <article-title>Essai sur les Acridiens de la tribu des <tp:taxon-name><tp:taxon-name-part taxon-name-part-type="family">Tettigidae</tp:taxon-name-part></tp:taxon-name>.</article-title><source>Annales de la Société Entomologique de Belgique</source><volume>31</volume>: <fpage>175</fpage>–<lpage>313</lpage>.</mixed-citation></ref><ref id="B18"><mixed-citation xmlns:xlink="http://www.w3.org/1999/xlink" xlink:type="simple"><person-group><name name-style="western"><surname>Kirby</surname><given-names>WF</given-names></name></person-group> (<year>1910</year>) <source>A Synonymic Catalogue of <tp:taxon-name><tp:taxon-name-part taxon-name-part-type="order">Orthoptera</tp:taxon-name-part></tp:taxon-name> (<tp:taxon-name><tp:taxon-name-part taxon-name-part-type="order">Orthoptera</tp:taxon-name-part></tp:taxon-name><tp:taxon-name><tp:taxon-name-part taxon-name-part-type="order">Saltatoria</tp:taxon-name-part></tp:taxon-name>, <tp:taxon-name><tp:taxon-name-part taxon-name-part-type="family">Locustidae</tp:taxon-name-part></tp:taxon-name> vel <tp:taxon-name><tp:taxon-name-part taxon-name-part-type="family">Acridiidae</tp:taxon-name-part></tp:taxon-name>).</source><publisher-name>The Trustees of the British Museum</publisher-name>, <publisher-loc>London</publisher-loc>, <size units="page">674 pp</size>.</mixed-citation></ref><ref id="B20"><mixed-citation xmlns:xlink="http://www.w3.org/1999/xlink" xlink:type="simple"><person-group><name name-style="western"><surname>Rehn</surname><given-names>JAG</given-names></name></person-group> (<year>1929</year>) <article-title>[1930] New and little known Madagascar grouse-locusts (<tp:taxon-name><tp:taxon-name-part taxon-name-part-type="order">Orthoptera</tp:taxon-name-part></tp:taxon-name>: <tp:taxon-name><tp:taxon-name-part taxon-name-part-type="family">Acrididae</tp:taxon-name-part></tp:taxon-name>, <tp:taxon-name><tp:taxon-name-part taxon-name-part-type="subfamily">Acrydiinae</tp:taxon-name-part></tp:taxon-name>).</article-title><source>Proceedings of the Academy of Natural Sciences of Philadelphia</source><volume>81</volume>: <fpage>477</fpage>–<lpage>519</lpage>.</mixed-citation></ref><ref id="B11"><mixed-citation xmlns:xlink="http://www.w3.org/1999/xlink" xlink:type="simple"><person-group><name name-style="western"><surname>Günther</surname><given-names>K</given-names></name></person-group> (<year>1939</year>) <article-title>Revision der <tp:taxon-name><tp:taxon-name-part taxon-name-part-type="subfamily">Acrydiinae</tp:taxon-name-part></tp:taxon-name> (<tp:taxon-name><tp:taxon-name-part taxon-name-part-type="order">Orthoptera</tp:taxon-name-part></tp:taxon-name>), III. Sectio Amorphopi (Metrodorae Bol. 1887, aut.). Abhandlungen und Berichte aus den Staatlichen Museen für Tierkunde und Völkerkunde in Dresden (Ser. A: Zool.) (N.F.</article-title><source>)</source><volume>20</volume>(<issue>1</issue>): <fpage>16</fpage>–<lpage>335</lpage>.</mixed-citation></ref><ref id="B12"><mixed-citation xmlns:xlink="http://www.w3.org/1999/xlink" xlink:type="simple"><person-group><name name-style="western"><surname>Günther</surname><given-names>K</given-names></name></person-group> (<year>1959</year>) <article-title>[1958] Die <tp:taxon-name><tp:taxon-name-part taxon-name-part-type="family">Tetrigidae</tp:taxon-name-part></tp:taxon-name> (Orthopt., <tp:taxon-name><tp:taxon-name-part taxon-name-part-type="suborder">Caelifera</tp:taxon-name-part></tp:taxon-name>) von Madagaskar mit einer Erörterung ihrer zoogeographischen Beziehungen und ihrer phylogenetischen Verwandtschaften. Abhandlungen und Berichte aus den Staatlichen Museen für Tierkunde und Völkerkunde in Dresden (Ser. A: Zool.) (N.F.</article-title><source>)</source><volume>24</volume>: <fpage>3</fpage>–<lpage>56</lpage>.</mixed-citation></ref><ref id="B13"><mixed-citation xmlns:xlink="http://www.w3.org/1999/xlink" xlink:type="simple"><person-group><name name-style="western"><surname>Günther</surname><given-names>K</given-names></name></person-group> (<year>1970</year>) <article-title>Die Teirwelt Madagaskars und die Zoogeographische Frage nach dem Gondwana-Land.</article-title><source>Sitzungsberichte der Gesellschaft naturforschender Freunde zu Berlin</source><volume>10</volume>: <fpage>79</fpage>–<lpage>92</lpage>.</mixed-citation></ref><ref id="B14"><mixed-citation xmlns:xlink="http://www.w3.org/1999/xlink" xlink:type="simple"><person-group><name name-style="western"><surname>Günther</surname><given-names>K</given-names></name></person-group> (<year>1974</year>) Beitrag zur Kenntnis der <tp:taxon-name>Tetrigoidea</tp:taxon-name> (Orth. <tp:taxon-name><tp:taxon-name-part taxon-name-part-type="suborder">Caelifera</tp:taxon-name-part></tp:taxon-name>) von Madagaskar und von Mauritius. Bulletin du Muséum national d’Histoire naturelle Paris (Zoologie 3e serie) 236 (Zoologie 160): 937–1031.</mixed-citation></ref><ref id="B27"><mixed-citation xmlns:xlink="http://www.w3.org/1999/xlink" xlink:type="simple"><person-group><name name-style="western"><surname>Yin</surname><given-names>XC</given-names></name><name name-style="western"><surname>Shi</surname><given-names>J</given-names></name><name name-style="western"><surname>Yin</surname><given-names>Z</given-names></name></person-group> (<year>1996</year>) <source>Synonymic Catalogue of Grasshoppers and their Allies of the World (<tp:taxon-name><tp:taxon-name-part taxon-name-part-type="order">Orthoptera</tp:taxon-name-part></tp:taxon-name>: <tp:taxon-name><tp:taxon-name-part taxon-name-part-type="suborder">Caelifera</tp:taxon-name-part></tp:taxon-name>).</source><publisher-name>China Forestry Publishing House</publisher-name>, <publisher-loc>Beijing</publisher-loc>, <size units="page">1266 pp</size>.</mixed-citation></ref><ref id="B19"><mixed-citation xmlns:xlink="http://www.w3.org/1999/xlink" xlink:type="simple"><person-group><name name-style="western"><surname>Otte</surname><given-names>D</given-names></name></person-group> (<year>1997</year>) <article-title><tp:taxon-name><tp:taxon-name-part taxon-name-part-type="superfamily">Tetrigoidea</tp:taxon-name-part></tp:taxon-name> and <tp:taxon-name><tp:taxon-name-part taxon-name-part-type="superfamily">Tridactyloidea</tp:taxon-name-part></tp:taxon-name> (<tp:taxon-name><tp:taxon-name-part taxon-name-part-type="order">Orthoptera</tp:taxon-name-part></tp:taxon-name>: <tp:taxon-name><tp:taxon-name-part taxon-name-part-type="suborder">Caelifera</tp:taxon-name-part></tp:taxon-name>) and Addenda to OSF Vols. 1–5.</article-title><source><tp:taxon-name><tp:taxon-name-part taxon-name-part-type="order">Orthoptera</tp:taxon-name-part></tp:taxon-name> Species File</source><volume>6</volume>: <fpage>1</fpage>–<lpage>261</lpage>.</mixed-citation></ref><ref id="B5"><mixed-citation xmlns:xlink="http://www.w3.org/1999/xlink" xlink:type="simple"><person-group><name name-style="western"><surname>Cigliano</surname><given-names>MM</given-names></name><name name-style="western"><surname>Braun</surname><given-names>H</given-names></name><name name-style="western"><surname>Eades</surname><given-names>DC</given-names></name><name name-style="western"><surname>Otte</surname><given-names>D</given-names></name></person-group> (<year>2020</year>) <tp:taxon-name><tp:taxon-name-part taxon-name-part-type="order">Orthoptera</tp:taxon-name-part></tp:taxon-name> Species File. Version 5.0/5.0. (Accessed March 20<sup>th</sup> 2020). [Available at] <ext-link xlink:type="simple" ext-link-type="uri" xlink:href="http://Orthoptera.SpeciesFile.org">http://Orthoptera.SpeciesFile.org</ext-link></mixed-citation></ref></ref-list></tp:taxon-treatment>
