# Supplementary material for: The story of the Malagasy devils (Orthoptera, Tetrigidae): Holocerus lucifer in the north and H. devriesei sp. nov. in the south?
Source: Zookeys. 2020 Aug 10;957:1–15. doi: 10.3897/zookeys.957.52565 (PMC7431442; doi:10.3897/zookeys.957.52565)
Supplement: XML Treatment for Holocerus devriesei [file zookeys.957.52565-treatment3.xml]

<!DOCTYPE tp:taxon-treatment
  PUBLIC "-//TaxonX//DTD Taxonomic Treatment Publishing DTD v0 20100105//EN" "tax-treatment-NSO.dtd">
<tp:taxon-treatment xmlns:tp="http://www.plazi.org/taxpub"><tp:treatment-meta><kwd-group><label>Taxon classification</label><kwd><named-content xmlns:xlink="http://www.w3.org/1999/xlink" content-type="kingdom">Animalia</named-content></kwd><kwd><named-content xmlns:xlink="http://www.w3.org/1999/xlink" content-type="order">Orthoptera</named-content></kwd><kwd><named-content xmlns:xlink="http://www.w3.org/1999/xlink" content-type="family">Tetrigidae</named-content></kwd></kwd-group><mixed-citation publication-type="journal"><person-group><name><surname>Skejo</surname><given-names>Josip</given-names></name><name><surname>Medak</surname><given-names>Kristian</given-names></name><name><surname>Pavlović</surname><given-names>Marko</given-names></name><name><surname>Kitonić</surname><given-names>†Davorka</given-names></name><name><surname>Miko</surname><given-names>Rafanomezanjanahary Jean Christian</given-names></name><name><surname>Franjević</surname><given-names>Damjan</given-names></name></person-group><article-title>The story of the Malagasy devils (<tp:taxon-name><tp:taxon-name-part taxon-name-part-type="order">Orthoptera</tp:taxon-name-part></tp:taxon-name>, <tp:taxon-name><tp:taxon-name-part taxon-name-part-type="family">Tetrigidae</tp:taxon-name-part></tp:taxon-name>): <italic><tp:taxon-name><tp:taxon-name-part taxon-name-part-type="genus" reg="Holocerus">Holocerus</tp:taxon-name-part> <tp:taxon-name-part taxon-name-part-type="species" reg="lucifer">lucifer</tp:taxon-name-part></tp:taxon-name></italic> in the north and <italic><tp:taxon-name><tp:taxon-name-part taxon-name-part-type="genus" reg="Holocerus">H.</tp:taxon-name-part> <tp:taxon-name-part taxon-name-part-type="species" reg="devriesei">devriesei</tp:taxon-name-part></tp:taxon-name></italic> sp. nov. in the south?</article-title><source>Zookeys</source><day>10</day><month>8</month><year>2020</year><volume>957</volume><fpage>1</fpage><lpage>15</lpage><pub-id pub-id-type="doi">10.3897/zookeys.957.52565</pub-id></mixed-citation></tp:treatment-meta><tp:nomenclature><tp:taxon-name><object-id xmlns:xlink="http://www.w3.org/1999/xlink" content-type="arpha" xlink:type="simple">34E1888B-A77F-5470-80DE-9A5930D84A9B</object-id>
                <tp:taxon-name-part taxon-name-part-type="genus" reg="Holocerus">Holocerus</tp:taxon-name-part>
                <tp:taxon-name-part taxon-name-part-type="species" reg="devriesei">devriesei</tp:taxon-name-part>
                <object-id xmlns:xlink="http://www.w3.org/1999/xlink" content-type="zoobank" xlink:type="simple">http://zoobank.org/4A0CCADC-D104-489D-A350-F4B595AC559B</object-id>
              </tp:taxon-name><tp:taxon-status xmlns:xlink="http://www.w3.org/1999/xlink" xlink:type="simple">sp. nov.</tp:taxon-status><xref ref-type="fig" rid="F3">Figs 3</xref><xref ref-type="fig" rid="F4">, 4 Common name: Southern Devils’ pygmy grasshopper</xref><tp:nomenclature-citation-list><tp:nomenclature-citation><tp:taxon-name>
                    <tp:taxon-name-part taxon-name-part-type="genus" reg="Holocerus">Holocerus</tp:taxon-name-part> <tp:taxon-name-part taxon-name-part-type="species" reg="lucifer">lucifer</tp:taxon-name-part></tp:taxon-name><comment>: <xref ref-type="bibr" rid="B20">Rehn (1929</xref>: 493; description, drawings, and distribution); <xref ref-type="bibr" rid="B11">Günther (1939</xref>: 91; reported from Antongil Bay and from Alahakato (= Lakato, approximately S19.171498, E48.510321)); <xref ref-type="bibr" rid="B12">Günther (1959</xref>: 10; included in key, reported sympatrically two <tp:taxon-name><tp:taxon-name-part taxon-name-part-type="genus" reg="Holocerus">Holocerus</tp:taxon-name-part></tp:taxon-name> species; records from Antongil Bay and from Alahakato Forest); <xref ref-type="bibr" rid="B14">Günther (1974</xref>: 966–967; reported from Périnet and Rogez = Andasibe-Mantadia NP and Analamazaotra, but also from Antongil Bay, sympatrically with the other <tp:taxon-name><tp:taxon-name-part taxon-name-part-type="genus" reg="Holocerus">Holocerus</tp:taxon-name-part></tp:taxon-name> species); <xref ref-type="bibr" rid="B8">Devriese (1991</xref>: 123–124; mentioned and depicted); <xref ref-type="bibr" rid="B27">Yin et al. (1996</xref>; listed in catalogue); <xref ref-type="bibr" rid="B19">Otte (1997</xref>; listed in catalogue); <xref ref-type="bibr" rid="B5">Cigliano et al. (2020</xref>; <abbrev xmlns:xlink="http://www.w3.org/1999/xlink" xlink:title="Orthoptera Species File" id="ABBRID0E2ABG" xlink:type="simple">OSF</abbrev> catalogue);</comment></tp:nomenclature-citation><tp:nomenclature-citation><tp:taxon-name>
                    <tp:taxon-name-part taxon-name-part-type="genus" reg="Holocerus">Holocerus</tp:taxon-name-part> <tp:taxon-name-part taxon-name-part-type="species" reg="taurus">taurus</tp:taxon-name-part></tp:taxon-name><comment>: <xref ref-type="bibr" rid="B25">Skejo and Caballero (2016</xref>: Figs <xref ref-type="fig" rid="F2">2a, b</xref>; photographs of living specimens (an adult and a nymph), wrongly identified as <tp:taxon-name><tp:taxon-name-part taxon-name-part-type="genus" reg="Holocerus">H.</tp:taxon-name-part> <tp:taxon-name-part taxon-name-part-type="species" reg="taurus">taurus</tp:taxon-name-part></tp:taxon-name>).</comment></tp:nomenclature-citation></tp:nomenclature-citation-list></tp:nomenclature><tp:treatment-sec sec-type="etymology" id="SECID0E5BBG"><title>Derivatio nominis.</title><p>We name this neat new species in honor of Hendrik Devriese, a Belgian entomologist and botanist. Devriese is one of the world’s leading tetrigidologists, geographically specialized in African and Malagasy taxa, taxonomically in <tp:taxon-name><tp:taxon-name-part taxon-name-part-type="subfamily">Tetriginae</tp:taxon-name-part></tp:taxon-name> and <tp:taxon-name>Xerophyllini</tp:taxon-name> genera. He has hitherto introduced the terminology of pronotal carinae with an emphasis on Malagasy taxa, described five new genera, 12 new species, and one new subspecies, and many more are awaiting description, especially those from Madagascar. The specific epithet is a genitive case second Latin declension noun, derived from the Latin version of the surname ‘Devriese’ – N <italic>devrieseus</italic> G <italic><tp:taxon-name><tp:taxon-name-part taxon-name-part-type="genus" reg="Holocerus"/><tp:taxon-name-part taxon-name-part-type="species" reg="devriesei">devriesei</tp:taxon-name-part></tp:taxon-name></italic>.</p><fig id="F3" position="float" orientation="portrait"><object-id xmlns:xlink="http://www.w3.org/1999/xlink" content-type="doi" xlink:type="simple">10.3897/zookeys.957.52565.figure3</object-id><object-id xmlns:xlink="http://www.w3.org/1999/xlink" content-type="arpha" xlink:type="simple">FDCE9715-B6BA-5CEA-948B-A3232AA50DDB</object-id><label>Figure 3.</label><caption><p><italic><tp:taxon-name><tp:taxon-name-part taxon-name-part-type="genus" reg="Holocerus">Holocerus</tp:taxon-name-part> <tp:taxon-name-part taxon-name-part-type="species" reg="devriesei">devriesei</tp:taxon-name-part></tp:taxon-name></italic> sp. nov. in natural habitat. <bold>A</bold> Nymph from Andasibe (photo P. Bertner) <bold>B</bold> nymph from Vohimana (photo F. Vassen) <bold>C</bold> adult ♀ from Andasibe in c in dorsal view and <bold>D</bold> in dorsal view (photo P. Bertner).</p></caption><graphic xmlns:xlink="http://www.w3.org/1999/xlink" xlink:href="zookeys-957-001-g003.jpg" position="float" orientation="portrait" xlink:type="simple" id="oo_440890.jpg"><uri content-type="original_file" xlink:type="simple">https://binary.pensoft.net/fig/440890</uri></graphic></fig></tp:treatment-sec><tp:treatment-sec sec-type="type material" id="SECID0EYDBG"><title>Type material.</title><p>(11 specimens: holotype and 10 paratypes): 1♂ <abbrev xmlns:xlink="http://www.w3.org/1999/xlink" xlink:title="holotype" id="ABBRID0E5DBG" xlink:type="simple">HT</abbrev> Analamazaotra (S18.943 E48.428) 12.I.2010. leg. Miko (<abbrev xmlns:xlink="http://www.w3.org/1999/xlink" content-type="institution" xlink:title="Museo Nacional Ciencias Naturales, Madrid, Spain" id="ABBRID0ECEBG" xlink:type="simple">MNCN</abbrev>, Catalogue number MNCN_Ent 26936); (<bold>1/10</bold>) 1♀ <abbrev xmlns:xlink="http://www.w3.org/1999/xlink" xlink:title="paratype" id="ABBRID0EJEBG" xlink:type="simple">PT</abbrev>, Madagascar, Tananarive, Lamberton 1914. (Catalogue number <abbrev xmlns:xlink="http://www.w3.org/1999/xlink" content-type="institution" xlink:title="Muséum national d’Histoire naturelle, Paris, France" id="ABBRID0ENEBG" xlink:type="simple">MNHN</abbrev>-EO-CAELIF 9070); (<bold>2/10–3/10</bold>) 2♀♀ <abbrev xmlns:xlink="http://www.w3.org/1999/xlink" xlink:title="paratypes" id="ABBRID0EUEBG" xlink:type="simple">PTs</abbrev>, Madagascar, Perinet, forêt côte Est, A. Seyrig, 1937. (Catalogue numbers <abbrev xmlns:xlink="http://www.w3.org/1999/xlink" content-type="institution" xlink:title="Muséum national d’Histoire naturelle, Paris, France" id="ABBRID0EYEBG" xlink:type="simple">MNHN</abbrev>-EO-CAELIF 9071, <abbrev xmlns:xlink="http://www.w3.org/1999/xlink" content-type="institution" xlink:title="Muséum national d’Histoire naturelle, Paris, France" id="ABBRID0E4EBG" xlink:type="simple">MNHN</abbrev>-EO-CAELIF 9072); (<bold>4/10</bold>) 1♀ <abbrev xmlns:xlink="http://www.w3.org/1999/xlink" xlink:title="paratype" id="ABBRID0EEFBG" xlink:type="simple">PT</abbrev>, Madagascar, Forestier, Frappe, 1946. (Catalogue number <abbrev xmlns:xlink="http://www.w3.org/1999/xlink" content-type="institution" xlink:title="Muséum national d’Histoire naturelle, Paris, France" id="ABBRID0EIFBG" xlink:type="simple">MNHN</abbrev>-EO-CAELIF 9073); (<bold>5/10–6/10</bold>) 2♂♂ <abbrev xmlns:xlink="http://www.w3.org/1999/xlink" xlink:title="paratypes" id="ABBRID0EPFBG" xlink:type="simple">PTs</abbrev>, Madagascar, Perinet, forêt côte Est, A. Seyrig, 23-2-34. (Catalogue numbers <abbrev xmlns:xlink="http://www.w3.org/1999/xlink" content-type="institution" xlink:title="Muséum national d’Histoire naturelle, Paris, France" id="ABBRID0ETFBG" xlink:type="simple">MNHN</abbrev>-EO-CAELIF 9074, <abbrev xmlns:xlink="http://www.w3.org/1999/xlink" content-type="institution" xlink:title="Muséum national d’Histoire naturelle, Paris, France" id="ABBRID0EYFBG" xlink:type="simple">MNHN</abbrev>-EO-CAELIF 9075) (<abbrev xmlns:xlink="http://www.w3.org/1999/xlink" content-type="institution" xlink:title="Muséum national d’Histoire naturelle, Paris, France" id="ABBRID0E4FBG" xlink:type="simple">MNHN</abbrev>); (<bold>7/10–9/10</bold>) 2♂♂ + 1♀ Madagascar: Rogez, Madagascar Centr., I‐1932. A. Seyrig (Catalogue numbers MNCN_Ent 195226, MNCN_Ent 195227, MNCN_Ent 195230), (<bold>10/10</bold>) 1♀ <abbrev xmlns:xlink="http://www.w3.org/1999/xlink" xlink:title="paratype" id="ABBRID0EGGBG" xlink:type="simple">PT</abbrev> (Catalogue number MNCN_Ent 268524) Madagascar: Rogez, Madagascar Centr., XII‐1931. A. Seyrig (<abbrev xmlns:xlink="http://www.w3.org/1999/xlink" content-type="institution" xlink:title="Museo Nacional Ciencias Naturales, Madrid, Spain" id="ABBRID0EKGBG" xlink:type="simple">MNCN</abbrev>).</p><fig id="F4" position="float" orientation="portrait"><object-id xmlns:xlink="http://www.w3.org/1999/xlink" content-type="doi" xlink:type="simple">10.3897/zookeys.957.52565.figure4</object-id><object-id xmlns:xlink="http://www.w3.org/1999/xlink" content-type="arpha" xlink:type="simple">169F94D3-FCAA-53A5-9A8B-EDFE189E3FAC</object-id><label>Figure 4.</label><caption><p><italic><tp:taxon-name><tp:taxon-name-part taxon-name-part-type="genus" reg="Holocerus">Holocerus</tp:taxon-name-part> <tp:taxon-name-part taxon-name-part-type="species" reg="devriesei">devriesei</tp:taxon-name-part></tp:taxon-name></italic> sp. nov. and its habitat. <bold>A</bold> ♂ from Ranomafana in natural habitat (photo M. Hoffmann) <bold>B–E</bold> adult ♂ from Analamazaotra <bold>F–G</bold> natural habitat in Analamazaotra <bold>G</bold><italic><tp:taxon-name><tp:taxon-name-part taxon-name-part-type="genus" reg="Ravenala">Ravenala</tp:taxon-name-part> <tp:taxon-name-part taxon-name-part-type="species" reg="madagascariensis">madagascariensis</tp:taxon-name-part></tp:taxon-name></italic>, the Traveler’s Palm (<bold>B–G</bold> photo J. Skejo).</p></caption><graphic xmlns:xlink="http://www.w3.org/1999/xlink" xlink:href="zookeys-957-001-g004.jpg" position="float" orientation="portrait" xlink:type="simple" id="oo_440891.jpg"><uri content-type="original_file" xlink:type="simple">https://binary.pensoft.net/fig/440891</uri></graphic></fig></tp:treatment-sec><tp:treatment-sec sec-type="type material" id="SECID0E3HBG"><title>Type material depository.</title><p>The holotype male is a wet preserved specimen, kept in 80% ethyl alcohol, deposited in <abbrev xmlns:xlink="http://www.w3.org/1999/xlink" content-type="institution" xlink:title="Museo Nacional Ciencias Naturales, Madrid, Spain" id="ABBRID0ECIBG" xlink:type="simple">MNCN</abbrev> Madrid. One hind leg of the holotype was isolated for future molecular studies. The paratypes are ten dry-mounted specimens. Four paratypes are deposited in the <tp:taxon-name><tp:taxon-name-part taxon-name-part-type="order">Orthoptera</tp:taxon-name-part></tp:taxon-name> collection within the Entomological collections of the Museo de Ciencias Naturales, Madrid, while six paratypes are deposited in the Entomological collections of the Muséum national d’Histoire naturelle, Paris.</p></tp:treatment-sec><tp:treatment-sec sec-type="material" id="SECID0EMIBG"><title>Additional material examined (altogether 17 specimens).</title><p><bold>Museum collections (9 specimens).</bold> 2♂♂ Madagascar; Anovano, Madagascar (probably within hither Andasibe – Mantadia), I-1934. A. Seyrig (MNCN_Ent 195223, MNCN_Ent 195224) (<abbrev xmlns:xlink="http://www.w3.org/1999/xlink" content-type="institution" xlink:title="Museo Nacional Ciencias Naturales, Madrid, Spain" id="ABBRID0EUIBG" xlink:type="simple">MNCN</abbrev>); 2♀♀ Madagascar: Rogez (Analamazaotra), Madagascar Centr., II-1932. A. Seyrig (MNCN_Ent 195229, MNCN_Ent 195231) (<abbrev xmlns:xlink="http://www.w3.org/1999/xlink" content-type="institution" xlink:title="Museo Nacional Ciencias Naturales, Madrid, Spain" id="ABBRID0EZIBG" xlink:type="simple">MNCN</abbrev>); 1♀ Madagascar: Omalamazaotra (= Analamazaotra) I-1933 A. Seyrig (MNCN_Ent 195233); 1 nymph Madagascar: Omalamazaotra XII-1933. A. Seyrig (MNCN_Ent 195239); 4♀♀ Madagascar: Fito IV-V.1932. A. Seyrig (MNCN_Ent 195235, MNCN_Ent 195236, MNCN_Ent 195237, MNCN_Ent 195238).</p><p><bold>Online social media platforms (8 specimens).</bold> 1♀ Moramanga region 25.VI.2011. obs. entomokot (Konstantin) (uploaded to iNaturalist); 1♂ nymph Andasibe-Mantadia NP: Andasibe 13.XI.2011. obs. P. Bertner (uploaded to Flickr); 1♂ nymph Vohimana reserve 29.XI.2013. obs. F. Vassen (uploaded to Flickr and Wikimedia Commons); 1♂ Ranomafana NP 12.V.2015. obs. Paul Bertner (uploaded to Flickr); 1♂ Andasibe-Mantadia NP: Périnet (Analamazaotra) 1.II.2018. obs. J.-Y. Grospas/ Biosphoto (uploaded to Alamy); 1♂ Analamazaotra (S18.943552 E48.428283) 18.I.2019. obs. Miko and Skejo (uploaded to iNaturalist); 1♂ Andasibe-Mantadia: Périnet (Analamazaotra) NP 26.III.2019. obs. J.-Y. Grospas/ Biosphoto (uploaded to Alamy); 1♂ Ranomafana NP obs. Marc Hoffmann (uploaded to Instagram).</p></tp:treatment-sec><tp:treatment-sec sec-type="Annotated specific diagnosis" id="SECID0ECJBG"><title>Annotated specific diagnosis.</title><p>The new species, <italic><tp:taxon-name><tp:taxon-name-part taxon-name-part-type="genus" reg="Holocerus">Holocerus</tp:taxon-name-part> <tp:taxon-name-part taxon-name-part-type="species" reg="devriesei">devriesei</tp:taxon-name-part></tp:taxon-name></italic> sp. nov., is similar to <italic><tp:taxon-name><tp:taxon-name-part taxon-name-part-type="genus" reg="Holocerus">H.</tp:taxon-name-part> <tp:taxon-name-part taxon-name-part-type="species" reg="lucifer">lucifer</tp:taxon-name-part></tp:taxon-name></italic>, its only congener, but is easily distinguished from it by the following set of traits: (i) compared to <italic><tp:taxon-name><tp:taxon-name-part taxon-name-part-type="genus" reg="Holocerus">H.</tp:taxon-name-part> <tp:taxon-name-part taxon-name-part-type="species" reg="lucifer">lucifer</tp:taxon-name-part></tp:taxon-name></italic>, the new species <italic><tp:taxon-name><tp:taxon-name-part taxon-name-part-type="genus" reg="Holocerus">H.</tp:taxon-name-part> <tp:taxon-name-part taxon-name-part-type="species" reg="devriesei">devriesei</tp:taxon-name-part></tp:taxon-name></italic> sp. nov. has more robust (less elongated) femora of fore and mid legs; (ii) dorsal spines (elevated lateral carinae) are short and projected as acute triangular plates in <italic><tp:taxon-name><tp:taxon-name-part taxon-name-part-type="genus" reg="Holocerus">H.</tp:taxon-name-part> <tp:taxon-name-part taxon-name-part-type="species" reg="devriesei">devriesei</tp:taxon-name-part></tp:taxon-name></italic> sp. nov., whereas in <italic><tp:taxon-name><tp:taxon-name-part taxon-name-part-type="genus" reg="Holocerus">H.</tp:taxon-name-part> <tp:taxon-name-part taxon-name-part-type="species" reg="lucifer">lucifer</tp:taxon-name-part></tp:taxon-name></italic> they are long and decurved; (iii) middle prozonal spine (promedial projection) is sharp and higher in <italic><tp:taxon-name><tp:taxon-name-part taxon-name-part-type="genus" reg="Holocerus">H.</tp:taxon-name-part> <tp:taxon-name-part taxon-name-part-type="species" reg="devriesei">devriesei</tp:taxon-name-part></tp:taxon-name></italic> sp. nov. than in <italic><tp:taxon-name><tp:taxon-name-part taxon-name-part-type="genus" reg="Holocerus">H.</tp:taxon-name-part> <tp:taxon-name-part taxon-name-part-type="species" reg="lucifer">lucifer</tp:taxon-name-part></tp:taxon-name></italic>; and (iv) <italic><tp:taxon-name><tp:taxon-name-part taxon-name-part-type="genus" reg="Holocerus">H.</tp:taxon-name-part> <tp:taxon-name-part taxon-name-part-type="species" reg="devriesei">devriesei</tp:taxon-name-part></tp:taxon-name></italic> sp. nov. is generally a darker species, with less yellowish-green parts (<italic><tp:taxon-name><tp:taxon-name-part taxon-name-part-type="genus" reg="Holocerus">H.</tp:taxon-name-part> <tp:taxon-name-part taxon-name-part-type="species" reg="lucifer">lucifer</tp:taxon-name-part></tp:taxon-name></italic> is usually paler in coloration, but exceptions do occur). For a <bold><italic>detailed description</italic></bold> of <italic><tp:taxon-name><tp:taxon-name-part taxon-name-part-type="genus" reg="Holocerus">H.</tp:taxon-name-part> <tp:taxon-name-part taxon-name-part-type="species" reg="devriesei">devriesei</tp:taxon-name-part></tp:taxon-name></italic> sp. nov., see <xref ref-type="bibr" rid="B20">Rehn’s (1929)</xref> description of what he called ‘<italic><tp:taxon-name><tp:taxon-name-part taxon-name-part-type="genus" reg="Holocerus">H.</tp:taxon-name-part> <tp:taxon-name-part taxon-name-part-type="species" reg="lucifer">lucifer</tp:taxon-name-part></tp:taxon-name></italic>’.</p></tp:treatment-sec><tp:treatment-sec sec-type="description" id="SECID0ETNBG"><title>Measurements.</title><p>Body length, pronotum length, pronotum width between the lateral lobes, maximum pronotum width (between the tips of the dorsal spines), and hind femur length are shown (Table <xref ref-type="table" rid="T3">3</xref>).</p><table-wrap id="T3" position="float" orientation="portrait"><label>Table 3.</label><caption><p><italic><tp:taxon-name><tp:taxon-name-part taxon-name-part-type="genus" reg="Holocerus">Holocerus</tp:taxon-name-part> <tp:taxon-name-part taxon-name-part-type="species" reg="devriesei">devriesei</tp:taxon-name-part></tp:taxon-name></italic> sp. nov. measurements. Note that there are two measurements for pronotum width, one between the lateral lobes and the other between the dorsal spines.</p></caption><table id="TID0EXXAG" rules="all"><tbody><tr><th rowspan="1" colspan="1"/><th rowspan="1" colspan="1">Body length</th><th rowspan="1" colspan="1">Pronotum length</th><th rowspan="1" colspan="1">Pronotum width (lateral lobes)</th><th rowspan="1" colspan="1">Pronotum width (dorsal spines)</th><th rowspan="1" colspan="1">Hind femur length</th></tr><tr><td rowspan="1" colspan="1">♂♂ (N = 6)</td><td rowspan="1" colspan="1">13.5–17.1 mm</td><td rowspan="1" colspan="1">19.8–22.9 mm</td><td rowspan="1" colspan="1">4.0–5.2 mm</td><td rowspan="1" colspan="1">6.2–7.2 mm</td><td rowspan="1" colspan="1">9.0–9.9 mm</td></tr><tr><td rowspan="1" colspan="1">♀♀ (N = 6)</td><td rowspan="1" colspan="1">18.0–23.2 mm</td><td rowspan="1" colspan="1">20.8–25.4 mm</td><td rowspan="1" colspan="1">4.9–6.1 mm</td><td rowspan="1" colspan="1">7.0–8.8 mm</td><td rowspan="1" colspan="1">10.2–11.4 mm</td></tr></tbody></table></table-wrap></tp:treatment-sec><tp:treatment-sec sec-type="distribution" id="SECID0EOQBG"><title>Distribution, habitat and threats.</title><p><italic><tp:taxon-name><tp:taxon-name-part taxon-name-part-type="genus" reg="Holocerus">Holocerus</tp:taxon-name-part> <tp:taxon-name-part taxon-name-part-type="species" reg="devriesei">devriesei</tp:taxon-name-part></tp:taxon-name></italic> sp. nov. inhabits eastern Malagasy rainforests, from Ranomafana in the south, <italic>via</italic> Analamazaotra, rainforests around Lakato, Vohimana and Andasibe-Mantadia, all the way to the Antongil Bay, where it has an overlap in distribution with <italic><tp:taxon-name><tp:taxon-name-part taxon-name-part-type="genus" reg="Holocerus">H.</tp:taxon-name-part> <tp:taxon-name-part taxon-name-part-type="species" reg="lucifer">lucifer</tp:taxon-name-part></tp:taxon-name></italic>. The natural habitat of the species are primary and secondary rainforests, but on account of forest depletion and habitat degradation, population decline is expected, as well as extinction of its subpopulations in certain territories where the rainforest is undergoing degradation.</p></tp:treatment-sec><tp:treatment-sec><!--Section generated to contain objects referenced in tp:taxon-treatment.--><fig id="F2" position="float" orientation="portrait"><object-id xmlns:xlink="http://www.w3.org/1999/xlink" content-type="doi" xlink:type="simple">10.3897/zookeys.957.52565.figure2</object-id><object-id xmlns:xlink="http://www.w3.org/1999/xlink" content-type="arpha" xlink:type="simple">8F97AE86-13BA-5E4B-B94B-B819633C142E</object-id><label>Figure 2.</label><caption><p>Variability of <italic><tp:taxon-name><tp:taxon-name-part taxon-name-part-type="genus" reg="Holocerus">Holocerus</tp:taxon-name-part> <tp:taxon-name-part taxon-name-part-type="species" reg="lucifer">lucifer</tp:taxon-name-part></tp:taxon-name></italic>. <bold>A</bold> living specimen in Marojejy NP (photo R. Becky) <bold>B–E</bold> variability of pronotal projection morphology (<bold>B</bold> holotype of <italic><tp:taxon-name><tp:taxon-name-part taxon-name-part-type="genus" reg="Holocerus">Holocerus</tp:taxon-name-part> <tp:taxon-name-part taxon-name-part-type="species" reg="lucifer">lucifer</tp:taxon-name-part></tp:taxon-name></italic><bold>C</bold> Maroantsentra, Antongil Bay <bold>D</bold> holotype of <italic><tp:taxon-name><tp:taxon-name-part taxon-name-part-type="genus" reg="Holocerus">H.</tp:taxon-name-part> <tp:taxon-name-part taxon-name-part-type="species" reg="taurus">taurus</tp:taxon-name-part></tp:taxon-name></italic><bold>E</bold> Tamatave).</p></caption><graphic xmlns:xlink="http://www.w3.org/1999/xlink" xlink:href="zookeys-957-001-g002.jpg" position="float" orientation="portrait" xlink:type="simple" id="oo_440889.jpg"><uri content-type="original_file" xlink:type="simple">https://binary.pensoft.net/fig/440889</uri></graphic></fig></tp:treatment-sec><ref-list><ref id="B20"><mixed-citation xmlns:xlink="http://www.w3.org/1999/xlink" xlink:type="simple"><person-group><name name-style="western"><surname>Rehn</surname><given-names>JAG</given-names></name></person-group> (<year>1929</year>) <article-title>[1930] New and little known Madagascar grouse-locusts (<tp:taxon-name><tp:taxon-name-part taxon-name-part-type="order">Orthoptera</tp:taxon-name-part></tp:taxon-name>: <tp:taxon-name><tp:taxon-name-part taxon-name-part-type="family">Acrididae</tp:taxon-name-part></tp:taxon-name>, <tp:taxon-name><tp:taxon-name-part taxon-name-part-type="subfamily">Acrydiinae</tp:taxon-name-part></tp:taxon-name>).</article-title><source>Proceedings of the Academy of Natural Sciences of Philadelphia</source><volume>81</volume>: <fpage>477</fpage>–<lpage>519</lpage>.</mixed-citation></ref><ref id="B11"><mixed-citation xmlns:xlink="http://www.w3.org/1999/xlink" xlink:type="simple"><person-group><name name-style="western"><surname>Günther</surname><given-names>K</given-names></name></person-group> (<year>1939</year>) <article-title>Revision der <tp:taxon-name><tp:taxon-name-part taxon-name-part-type="subfamily">Acrydiinae</tp:taxon-name-part></tp:taxon-name> (<tp:taxon-name><tp:taxon-name-part taxon-name-part-type="order">Orthoptera</tp:taxon-name-part></tp:taxon-name>), III. Sectio Amorphopi (Metrodorae Bol. 1887, aut.). Abhandlungen und Berichte aus den Staatlichen Museen für Tierkunde und Völkerkunde in Dresden (Ser. A: Zool.) (N.F.</article-title><source>)</source><volume>20</volume>(<issue>1</issue>): <fpage>16</fpage>–<lpage>335</lpage>.</mixed-citation></ref><ref id="B12"><mixed-citation xmlns:xlink="http://www.w3.org/1999/xlink" xlink:type="simple"><person-group><name name-style="western"><surname>Günther</surname><given-names>K</given-names></name></person-group> (<year>1959</year>) <article-title>[1958] Die <tp:taxon-name><tp:taxon-name-part taxon-name-part-type="family">Tetrigidae</tp:taxon-name-part></tp:taxon-name> (Orthopt., <tp:taxon-name><tp:taxon-name-part taxon-name-part-type="suborder">Caelifera</tp:taxon-name-part></tp:taxon-name>) von Madagaskar mit einer Erörterung ihrer zoogeographischen Beziehungen und ihrer phylogenetischen Verwandtschaften. Abhandlungen und Berichte aus den Staatlichen Museen für Tierkunde und Völkerkunde in Dresden (Ser. A: Zool.) (N.F.</article-title><source>)</source><volume>24</volume>: <fpage>3</fpage>–<lpage>56</lpage>.</mixed-citation></ref><ref id="B14"><mixed-citation xmlns:xlink="http://www.w3.org/1999/xlink" xlink:type="simple"><person-group><name name-style="western"><surname>Günther</surname><given-names>K</given-names></name></person-group> (<year>1974</year>) Beitrag zur Kenntnis der <tp:taxon-name>Tetrigoidea</tp:taxon-name> (Orth. <tp:taxon-name><tp:taxon-name-part taxon-name-part-type="suborder">Caelifera</tp:taxon-name-part></tp:taxon-name>) von Madagaskar und von Mauritius. Bulletin du Muséum national d’Histoire naturelle Paris (Zoologie 3e serie) 236 (Zoologie 160): 937–1031.</mixed-citation></ref><ref id="B8"><mixed-citation xmlns:xlink="http://www.w3.org/1999/xlink" xlink:type="simple"><person-group><name name-style="western"><surname>Devriese</surname><given-names>H</given-names></name></person-group> (<year>1991</year>) <article-title>Contribution à l’étude des <tp:taxon-name><tp:taxon-name-part taxon-name-part-type="family">Tetrigidae</tp:taxon-name-part></tp:taxon-name> de Madagascar (<tp:taxon-name><tp:taxon-name-part taxon-name-part-type="order">Orthoptera</tp:taxon-name-part></tp:taxon-name>).</article-title><source>Bulletin et Annales de la Société Royale Belge d’Entomologie</source><volume>127</volume>(<issue>5–6</issue>): <fpage>119</fpage>–<lpage>131</lpage>.</mixed-citation></ref><ref id="B27"><mixed-citation xmlns:xlink="http://www.w3.org/1999/xlink" xlink:type="simple"><person-group><name name-style="western"><surname>Yin</surname><given-names>XC</given-names></name><name name-style="western"><surname>Shi</surname><given-names>J</given-names></name><name name-style="western"><surname>Yin</surname><given-names>Z</given-names></name></person-group> (<year>1996</year>) <source>Synonymic Catalogue of Grasshoppers and their Allies of the World (<tp:taxon-name><tp:taxon-name-part taxon-name-part-type="order">Orthoptera</tp:taxon-name-part></tp:taxon-name>: <tp:taxon-name><tp:taxon-name-part taxon-name-part-type="suborder">Caelifera</tp:taxon-name-part></tp:taxon-name>).</source><publisher-name>China Forestry Publishing House</publisher-name>, <publisher-loc>Beijing</publisher-loc>, <size units="page">1266 pp</size>.</mixed-citation></ref><ref id="B19"><mixed-citation xmlns:xlink="http://www.w3.org/1999/xlink" xlink:type="simple"><person-group><name name-style="western"><surname>Otte</surname><given-names>D</given-names></name></person-group> (<year>1997</year>) <article-title><tp:taxon-name><tp:taxon-name-part taxon-name-part-type="superfamily">Tetrigoidea</tp:taxon-name-part></tp:taxon-name> and <tp:taxon-name><tp:taxon-name-part taxon-name-part-type="superfamily">Tridactyloidea</tp:taxon-name-part></tp:taxon-name> (<tp:taxon-name><tp:taxon-name-part taxon-name-part-type="order">Orthoptera</tp:taxon-name-part></tp:taxon-name>: <tp:taxon-name><tp:taxon-name-part taxon-name-part-type="suborder">Caelifera</tp:taxon-name-part></tp:taxon-name>) and Addenda to OSF Vols. 1–5.</article-title><source><tp:taxon-name><tp:taxon-name-part taxon-name-part-type="order">Orthoptera</tp:taxon-name-part></tp:taxon-name> Species File</source><volume>6</volume>: <fpage>1</fpage>–<lpage>261</lpage>.</mixed-citation></ref><ref id="B5"><mixed-citation xmlns:xlink="http://www.w3.org/1999/xlink" xlink:type="simple"><person-group><name name-style="western"><surname>Cigliano</surname><given-names>MM</given-names></name><name name-style="western"><surname>Braun</surname><given-names>H</given-names></name><name name-style="western"><surname>Eades</surname><given-names>DC</given-names></name><name name-style="western"><surname>Otte</surname><given-names>D</given-names></name></person-group> (<year>2020</year>) <tp:taxon-name><tp:taxon-name-part taxon-name-part-type="order">Orthoptera</tp:taxon-name-part></tp:taxon-name> Species File. Version 5.0/5.0. (Accessed March 20<sup>th</sup> 2020). [Available at] <ext-link xlink:type="simple" ext-link-type="uri" xlink:href="http://Orthoptera.SpeciesFile.org">http://Orthoptera.SpeciesFile.org</ext-link></mixed-citation></ref><ref id="B25"><mixed-citation xmlns:xlink="http://www.w3.org/1999/xlink" xlink:type="simple"><person-group><name name-style="western"><surname>Skejo</surname><given-names>J</given-names></name><name name-style="western"><surname>Caballero</surname><given-names>JHS</given-names></name></person-group> (<year>2016</year>) <article-title>A hidden pygmy devil from the Philippines: <italic><tp:taxon-name><tp:taxon-name-part taxon-name-part-type="genus">Arulenus</tp:taxon-name-part> <tp:taxon-name-part taxon-name-part-type="species">miae</tp:taxon-name-part></tp:taxon-name></italic> sp. nov. – a new species serendipitously discovered in an amateur Facebook post (<tp:taxon-name><tp:taxon-name-part taxon-name-part-type="family">Tetrigidae</tp:taxon-name-part></tp:taxon-name>: <tp:taxon-name><tp:taxon-name-part taxon-name-part-type="subfamily">Discotettiginae</tp:taxon-name-part></tp:taxon-name>).</article-title><source>Zootaxa</source><volume>4067</volume>(<issue>3</issue>): <fpage>393</fpage>–<lpage>393</lpage>. <ext-link xlink:type="simple" ext-link-type="doi" xlink:href="10.11646/zootaxa.4067.3.7">https://doi.org/10.11646/zootaxa.4067.3.7</ext-link></mixed-citation></ref></ref-list></tp:taxon-treatment>
